# Supplementary material for: Cooperation between cGAS and RIG-I sensing pathways enables improved innate recognition of HIV-1 by myeloid dendritic cells in elite controllers
Source: Front Immunol. 2022 Dec 7;13:1017164. doi: 10.3389/fimmu.2022.1017164 (PMC9768436; doi:10.3389/fimmu.2022.1017164)
Supplement: Supplementary Figure 1 — Impact of stimulation with HIV-1 Gag dsDNA and STING agonists on proportions of mDC subpopulations. (A) Proportions of CD64Hi PD-L1Hi mDC from EC and HIV-1 negative donors in response to stimulation with nanoparticles loaded with HIV-1 Gag dsDNA compared to nanoparticles alone (Nano). High responder (HR-EC; purple) and low responder (LR-EC; light green) EC subpopulations are defined. Statistical significance of differences among EC or compared to HIV-1 negative donors were calculated using two-tailed matched-pairs Wilcoxon test (black; *** p<0.001) or Mann Whitney tests (red; **p<0.01), respectively. (B) Fold change in proportions of CD64Hi PD-L1int, CD64Hi PD-L1-, CD64 PD-L1+ and CD64- PD-L1- mDC subsets from HR-EC (violet) and LR-EC (green) after stimulation with HIV-1 Gag dsDNA stimulation. (C) Peripheral blood CD4+ T cell counts, HIV-1 plasma viral loads (VL) in HR-EC and LR-EC subgroups. (*p<0.05, Mann Whitney test). Empty circles on VL plot represent viremia below limit of detection. (D) Pie Charts representing distribution of study participants expressing either only protective (green), only high risk (orange) or either both (blue) or neither (grey) protective and high-risk HLA-B alleles on the HR-EC and LR-EC subgroups. Statistical significance was calculated using a Chi-square test. (E) Fold changes in proportions of mDC subsets in HR-EC (violet) and LR-EC (green) after stimulation with HIV-1 Gag dsDNA in the presence of soluble 2´3´-c-di-AM(PS) (STING agonist). Statistical significance of differences within and among EC subgroups were calculated using two-tailed matched pairs Wilcoxon tests (black) or Mann Whitney U tests (red), respectively, *p<0.05; ***p<0.001. [file DataSheet_1.csv]

ID	Gene Symbol	baseMean	log2FoldChange	lfcSE	stat	pvalue	padj	contrast
ENSG00000232187	FTH1P7	280,118249	-3,590138129	0,215283412	-16,67633421	1,95E-62	5,03E-58	EC-HARRT
ENSG00000218227	RPL19P9	44,54300861	-3,147521196	0,19762687	-15,92658527	4,14E-57	5,35E-53	EC-HARRT
ENSG00000196205	EEF1A1P5	3526,73305	-1,816831523	0,114567325	-15,85819971	1,23E-56	1,06E-52	EC-HARRT
ENSG00000233476	EEF1A1P6	323,0557811	-1,911967433	0,153554349	-12,45140527	1,37E-35	8,88E-32	EC-HARRT
ENSG00000234975	FTH1P2	20,39869317	-3,333668396	0,2688487	-12,39979364	2,62E-35	1,27E-31	EC-HARRT
ENSG00000242960	FTH1P23	16,49059654	-3,114474804	0,251359386	-12,39052517	2,94E-35	1,27E-31	EC-HARRT
ENSG00000091527	CDV3	675,0885693	2,550080274	0,207077061	12,31464393	7,55E-35	2,78E-31	EC-HARRT
ENSG00000240376	RPS8P8	19,18423627	-2,286733288	0,185851246	-12,30410523	8,61E-35	2,78E-31	EC-HARRT
ENSG00000234782	TPT1P9	7,364288746	-3,270128079	0,267287883	-12,23447932	2,03E-34	5,84E-31	EC-HARRT
ENSG00000065978	YBX1	417,5647603	1,939342557	0,159323472	12,17235936	4,36E-34	1,13E-30	EC-HARRT
ENSG00000211459	MT-RNR1	35640,43178	2,73855271	0,232625273	11,7723783	5,42E-32	1,27E-28	EC-HARRT
ENSG00000101126	ADNP	140,8513256	2,261632241	0,19951744	11,33551153	8,75E-30	1,88E-26	EC-HARRT
ENSG00000111885	MAN1A1	44,45945279	2,744940111	0,247620375	11,08527564	1,48E-28	2,94E-25	EC-HARRT
ENSG00000229833	PET100	68,1083725	1,725274064	0,156265428	11,04066384	2,43E-28	4,49E-25	EC-HARRT
ENSG00000108424	KPNB1	151,9514646	1,735366855	0,158093219	10,97685823	4,94E-28	7,89E-25	EC-HARRT
ENSG00000164754	RAD21	175,7139203	1,826252615	0,166520432	10,96713836	5,50E-28	7,89E-25	EC-HARRT
ENSG00000177565	TBL1XR1	452,751323	2,304522424	0,210033247	10,97217921	5,20E-28	7,89E-25	EC-HARRT
ENSG00000186432	KPNA4	141,7639806	1,666428437	0,15193847	10,96778479	5,46E-28	7,89E-25	EC-HARRT
ENSG00000109133	TMEM33	276,8316979	2,12596735	0,194264495	10,94367424	7,13E-28	9,69E-25	EC-HARRT
ENSG00000104343	UBE2W	189,0735913	2,198415592	0,202136591	10,87589131	1,50E-27	1,94E-24	EC-HARRT
ENSG00000125356	NDUFA1	211,9392829	1,743817197	0,160929174	10,83592961	2,33E-27	2,86E-24	EC-HARRT
ENSG00000102081	FMR1	64,46860689	1,918762605	0,177758431	10,79421437	3,67E-27	4,13E-24	EC-HARRT
ENSG00000159592	GPBP1L1	195,0430709	1,480288975	0,137140817	10,79393438	3,68E-27	4,13E-24	EC-HARRT
ENSG00000159377	PSMB4	649,3368873	1,885759292	0,17592434	10,71914944	8,28E-27	8,91E-24	EC-HARRT
ENSG00000119707	RBM25	511,9970198	1,637197201	0,154285472	10,61147998	2,64E-26	2,72E-23	EC-HARRT
ENSG00000120686	UFM1	288,6414464	1,728151326	0,162939618	10,60608428	2,79E-26	2,77E-23	EC-HARRT
ENSG00000151923	TIAL1	91,719166	2,22543018	0,211493667	10,52244358	6,81E-26	6,52E-23	EC-HARRT
ENSG00000131873	CHSY1	93,46909563	2,342840338	0,223996382	10,45927756	1,33E-25	1,23E-22	EC-HARRT
ENSG00000274012	RN7SL2	32,41648914	3,689390889	0,353998335	10,42205718	1,97E-25	1,75E-22	EC-HARRT
ENSG00000196792	STRN3	53,11057498	2,892861492	0,278914305	10,37186491	3,33E-25	2,87E-22	EC-HARRT
ENSG00000187446	CHP1	868,6036326	1,471316245	0,142144167	10,3508732	4,15E-25	3,46E-22	EC-HARRT
ENSG00000119048	UBE2B	446,2287572	2,409455909	0,233106731	10,33627773	4,83E-25	3,90E-22	EC-HARRT
ENSG00000055917	PUM2	172,5114812	1,848910457	0,183005462	10,10303431	5,36E-24	4,10E-21	EC-HARRT
ENSG00000213639	PPP1CB	1564,330443	2,305941023	0,228260357	10,10224049	5,40E-24	4,10E-21	EC-HARRT
ENSG00000123349	PFDN5	1157,06538	1,073349341	0,106286892	10,09860502	5,60E-24	4,14E-21	EC-HARRT
ENSG00000116741	RGS2	1817,225173	2,083886393	0,206786596	10,07747328	6,95E-24	4,99E-21	EC-HARRT
ENSG00000219507	FTH1P8	38,1688027	-2,36905027	0,235439385	-10,06225135	8,11E-24	5,67E-21	EC-HARRT
ENSG00000148943	LIN7C	118,1211981	2,127123307	0,211572609	10,05386906	8,83E-24	6,01E-21	EC-HARRT
ENSG00000162695	SLC30A7	160,8149931	1,988561296	0,198285462	10,02878011	1,14E-23	7,55E-21	EC-HARRT
ENSG00000108061	SHOC2	346,8268999	1,776685509	0,180039854	9,868290089	5,71E-23	3,69E-20	EC-HARRT
ENSG00000189043	NDUFA4	342,1611865	1,570670259	0,15968069	9,83631933	7,85E-23	4,95E-20	EC-HARRT
ENSG00000225200	RPS8P1	3,850165505	-3,123938768	0,318389357	-9,811693455	1,00E-22	6,17E-20	EC-HARRT
ENSG00000005810	MYCBP2	272,9510312	1,525909949	0,155748677	9,797257824	1,16E-22	6,79E-20	EC-HARRT
ENSG00000110852	CLEC2B	192,7457572	2,013192788	0,205479567	9,797532778	1,15E-22	6,79E-20	EC-HARRT
ENSG00000260755	NA	19,26096012	3,745365877	0,382633421	9,788391902	1,26E-22	7,25E-20	EC-HARRT
ENSG00000105583	WDR83OS	274,8580805	1,169736751	0,119639315	9,777193679	1,41E-22	7,92E-20	EC-HARRT
ENSG00000241838	NA	25,79612148	-2,834072197	0,291699433	-9,71572747	2,58E-22	1,42E-19	EC-HARRT
ENSG00000109670	FBXW7	152,0735787	2,026646874	0,208782945	9,706956046	2,82E-22	1,52E-19	EC-HARRT
ENSG00000131174	COX7B	180,268366	1,735328627	0,179026406	9,69314342	3,22E-22	1,70E-19	EC-HARRT
ENSG00000152520	PAN3	305,865812	2,292878749	0,23666093	9,688454894	3,38E-22	1,74E-19	EC-HARRT
ENSG00000033800	PIAS1	457,0065648	1,115144834	0,115273129	9,673935676	3,89E-22	1,97E-19	EC-HARRT
ENSG00000131504	DIAPH1	321,6636466	1,254776124	0,129772683	9,669031196	4,08E-22	2,03E-19	EC-HARRT
ENSG00000166012	TAF1D	172,9984694	2,005918585	0,207794559	9,653373951	4,76E-22	2,32E-19	EC-HARRT
ENSG00000267458	NA	64,83306755	4,158965266	0,431190533	9,645307471	5,15E-22	2,46E-19	EC-HARRT
ENSG00000127603	MACF1	452,7604684	1,663651442	0,172945893	9,619490914	6,62E-22	3,11E-19	EC-HARRT
ENSG00000105401	CDC37	756,677081	-1,132464214	0,117829082	-9,611075631	7,18E-22	3,31E-19	EC-HARRT
ENSG00000197930	ERO1A	127,4132786	1,903077117	0,198303234	9,596803242	8,25E-22	3,62E-19	EC-HARRT
ENSG00000213942	RPL31P10	10,30000727	3,269316506	0,340676064	9,596554771	8,27E-22	3,62E-19	EC-HARRT
ENSG00000260257	LOC119746555	60,81589389	2,421720381	0,252336653	9,597180419	8,22E-22	3,62E-19	EC-HARRT
ENSG00000132963	POMP	245,5073513	1,795720669	0,187729049	9,56549173	1,12E-21	4,81E-19	EC-HARRT
ENSG00000084676	NCOA1	163,6182852	1,63682066	0,171263689	9,557312903	1,21E-21	5,04E-19	EC-HARRT
ENSG00000111775	COX6A1	318,436702	1,391865886	0,145624183	9,557930941	1,20E-21	5,04E-19	EC-HARRT
ENSG00000120533	ENY2	240,4534174	1,529411171	0,160153475	9,549659601	1,30E-21	5,34E-19	EC-HARRT
ENSG00000074054	CLASP1	147,7283563	1,655147403	0,173438601	9,543131665	1,39E-21	5,60E-19	EC-HARRT
ENSG00000065613	SLK	68,30440165	2,012951006	0,211068058	9,536976011	1,47E-21	5,85E-19	EC-HARRT
ENSG00000140030	GPR65	255,2766905	2,049317792	0,214964166	9,533299585	1,52E-21	5,97E-19	EC-HARRT
ENSG00000198938	MT-CO3	7185,266457	1,404084709	0,14761615	9,511728308	1,88E-21	7,23E-19	EC-HARRT
ENSG00000167005	NUDT21	228,0113242	1,456900699	0,153495908	9,491462762	2,28E-21	8,66E-19	EC-HARRT
ENSG00000229638	RPL4P4	73,97905155	-1,625694479	0,171403291	-9,484616472	2,43E-21	9,11E-19	EC-HARRT
ENSG00000067955	CBFB	117,3184147	1,468924951	0,155347765	9,455719906	3,21E-21	1,18E-18	EC-HARRT
ENSG00000257621	PSMA3-AS1	391,9218219	1,830441665	0,194323484	9,419559747	4,53E-21	1,65E-18	EC-HARRT
ENSG00000152601	MBNL1	1279,729019	1,04621965	0,111099748	9,416939872	4,64E-21	1,67E-18	EC-HARRT
ENSG00000196323	ZBTB44	78,35361991	1,89221309	0,201137496	9,40756015	5,08E-21	1,80E-18	EC-HARRT
ENSG00000169045	HNRNPH1	1452,555139	1,740529483	0,185132829	9,401517263	5,38E-21	1,88E-18	EC-HARRT
ENSG00000127947	PTPN12	81,27096247	1,871745248	0,19936515	9,388527769	6,08E-21	2,10E-18	EC-HARRT
ENSG00000154305	MIA3	173,2332457	1,501948641	0,160105598	9,380987662	6,54E-21	2,22E-18	EC-HARRT
ENSG00000058272	PPP1R12A	332,349457	1,529002958	0,16336867	9,359217738	8,03E-21	2,70E-18	EC-HARRT
ENSG00000110321	EIF4G2	1910,087774	1,082927883	0,11606786	9,330127051	1,06E-20	3,50E-18	EC-HARRT
ENSG00000136758	YME1L1	378,9722456	1,54658875	0,165817914	9,327030541	1,09E-20	3,56E-18	EC-HARRT
ENSG00000100650	SRSF5	2101,309763	1,342715987	0,144291339	9,305589617	1,33E-20	4,30E-18	EC-HARRT
ENSG00000118181	RPS25	2329,879256	1,585958484	0,170675959	9,292219566	1,51E-20	4,82E-18	EC-HARRT
ENSG00000085832	EPS15	328,894964	1,562361707	0,168301723	9,283099907	1,65E-20	5,19E-18	EC-HARRT
ENSG00000071243	ING3	279,6375917	2,16298462	0,233335388	9,269852451	1,86E-20	5,80E-18	EC-HARRT
ENSG00000163714	U2SURP	339,139154	1,37316584	0,148150534	9,268720134	1,88E-20	5,80E-18	EC-HARRT
ENSG00000168092	PAFAH1B2	556,409898	2,110308975	0,227725972	9,266878767	1,92E-20	5,83E-18	EC-HARRT
ENSG00000079332	SAR1A	504,8625814	2,142182559	0,231379374	9,258312525	2,08E-20	6,24E-18	EC-HARRT
ENSG00000152404	CWF19L2	32,81422713	2,183283073	0,236312556	9,238963478	2,49E-20	7,39E-18	EC-HARRT
ENSG00000115464	USP34	181,2967221	2,124925177	0,230091891	9,235115462	2,58E-20	7,58E-18	EC-HARRT
ENSG00000071537	SEL1L	202,6401956	1,696741461	0,184043034	9,219264782	2,99E-20	8,68E-18	EC-HARRT
ENSG00000214182	PTMAP5	199,5444776	-2,026315214	0,219817999	-9,218149684	3,02E-20	8,68E-18	EC-HARRT
ENSG00000111897	SERINC1	753,150658	1,623827174	0,176622106	9,193793505	3,79E-20	1,08E-17	EC-HARRT
ENSG00000277443	MARCKS	198,4089679	2,599476071	0,283449417	9,17086406	4,69E-20	1,32E-17	EC-HARRT
ENSG00000119335	SET	744,5321064	1,664755655	0,181774214	9,158370795	5,27E-20	1,46E-17	EC-HARRT
ENSG00000186010	NDUFA13	277,1120835	1,31161666	0,143345949	9,150008559	5,69E-20	1,57E-17	EC-HARRT
ENSG00000124193	SRSF6	1084,068745	2,005762297	0,219326216	9,145109679	5,96E-20	1,62E-17	EC-HARRT
ENSG00000137076	TLN1	1126,202063	1,189707742	0,13031113	9,129747737	6,87E-20	1,85E-17	EC-HARRT
ENSG00000159086	PAXBP1	64,46449442	1,75535323	0,192389904	9,123936287	7,24E-20	1,93E-17	EC-HARRT
ENSG00000197323	TRIM33	99,76139718	1,833778209	0,201207027	9,113887517	7,95E-20	2,10E-17	EC-HARRT
ENSG00000184983	NDUFA6	182,2888594	1,508617668	0,166017854	9,087080897	1,02E-19	2,66E-17	EC-HARRT
ENSG00000242299	RPS18P5	46,22851909	-2,04410292	0,225349902	-9,070795688	1,18E-19	3,05E-17	EC-HARRT
ENSG00000115310	RTN4	162,8015686	1,539742727	0,169828942	9,066433005	1,23E-19	3,13E-17	EC-HARRT
ENSG00000119314	PTBP3	349,860152	1,20822363	0,133284661	9,06498633	1,25E-19	3,13E-17	EC-HARRT
ENSG00000169905	TOR1AIP2	223,0424352	1,752676954	0,193350747	9,064753969	1,25E-19	3,13E-17	EC-HARRT
ENSG00000241352	RPS6P1	4,727734336	-2,867772465	0,317707145	-9,026465128	1,77E-19	4,41E-17	EC-HARRT
ENSG00000197744	PTMAP2	50,58537337	-1,616512465	0,179452605	-9,008018933	2,10E-19	5,16E-17	EC-HARRT
ENSG00000112531	QKI	226,1067771	1,552584098	0,172686398	8,990772356	2,45E-19	5,98E-17	EC-HARRT
ENSG00000112851	ERBB2IP	182,954479	1,800045923	0,200495499	8,977986706	2,76E-19	6,66E-17	EC-HARRT
ENSG00000065135	GNAI3	608,9101455	1,291706985	0,14389445	8,976767271	2,79E-19	6,67E-17	EC-HARRT
ENSG00000165527	ARF6	550,9130021	1,581614346	0,17627472	8,972440005	2,90E-19	6,88E-17	EC-HARRT
ENSG00000144580	RQCD1	232,9692723	1,966641308	0,219653825	8,953366987	3,45E-19	8,10E-17	EC-HARRT
ENSG00000066027	PPP2R5A	58,98633982	1,681722742	0,187989361	8,945839988	3,69E-19	8,59E-17	EC-HARRT
ENSG00000127914	AKAP9	284,0461679	1,292672931	0,144596553	8,939859906	3,90E-19	8,99E-17	EC-HARRT
ENSG00000175073	VCPIP1	227,4498262	1,54269857	0,173088256	8,912785929	4,98E-19	1,14E-16	EC-HARRT
ENSG00000154429	CCSAP	88,78850955	2,236177626	0,251036417	8,907781813	5,21E-19	1,18E-16	EC-HARRT
ENSG00000186908	ZDHHC17	97,58610642	1,568657766	0,176157279	8,904870544	5,34E-19	1,20E-16	EC-HARRT
ENSG00000075539	FRYL	149,2597434	1,627091075	0,183454009	8,869204251	7,37E-19	1,64E-16	EC-HARRT
ENSG00000078304	PPP2R5C	562,4524178	1,901135625	0,214545924	8,861205964	7,92E-19	1,75E-16	EC-HARRT
ENSG00000136754	ABI1	397,3391528	1,477893516	0,167429485	8,826960868	1,08E-18	2,36E-16	EC-HARRT
ENSG00000077097	TOP2B	198,3810315	1,953175993	0,221572599	8,815061065	1,20E-18	2,60E-16	EC-HARRT
ENSG00000162819	BROX	390,636787	1,855275628	0,211166402	8,78584667	1,55E-18	3,34E-16	EC-HARRT
ENSG00000234797	RPS3AP6	165,6865548	-1,790357321	0,204004661	-8,776060851	1,69E-18	3,62E-16	EC-HARRT
ENSG00000100519	PSMC6	209,7743858	1,549682376	0,176691789	8,770539848	1,78E-18	3,77E-16	EC-HARRT
ENSG00000143442	POGZ	105,8454474	1,593315049	0,181793702	8,764412784	1,88E-18	3,94E-16	EC-HARRT
ENSG00000168710	AHCYL1	101,7998421	1,68981873	0,192881442	8,760919186	1,94E-18	4,04E-16	EC-HARRT
ENSG00000139154	AEBP2	102,8563376	2,456827413	0,28105261	8,741521429	2,30E-18	4,75E-16	EC-HARRT
ENSG00000253352	TUG1	181,2565728	1,302100281	0,148974888	8,740401145	2,32E-18	4,76E-16	EC-HARRT
ENSG00000073921	PICALM	175,8077304	1,473321455	0,169517261	8,69127689	3,58E-18	7,29E-16	EC-HARRT
ENSG00000196954	CASP4	448,6429337	1,404880781	0,16168724	8,688878494	3,66E-18	7,39E-16	EC-HARRT
ENSG00000168438	CDC40	164,8964256	1,716326885	0,197781629	8,677888309	4,03E-18	8,08E-16	EC-HARRT
ENSG00000145495	43530	458,7431061	1,462829853	0,168652772	8,673618807	4,19E-18	8,32E-16	EC-HARRT
ENSG00000156467	UQCRB	387,469707	1,569795239	0,18118169	8,664204625	4,55E-18	8,97E-16	EC-HARRT
ENSG00000153827	TRIP12	246,4064529	1,416216002	0,163635818	8,654682185	4,94E-18	9,68E-16	EC-HARRT
ENSG00000164032	H2AFZ	471,1782149	1,228354519	0,142035693	8,648210114	5,23E-18	1,02E-15	EC-HARRT
ENSG00000135837	CEP350	168,7076831	1,334800099	0,154450132	8,642272318	5,51E-18	1,06E-15	EC-HARRT
ENSG00000109270	LAMTOR3	124,3953187	1,761921883	0,204033302	8,635462276	5,85E-18	1,12E-15	EC-HARRT
ENSG00000110075	PPP6R3	281,2782167	1,288520876	0,149247444	8,633453567	5,95E-18	1,13E-15	EC-HARRT
ENSG00000149136	SSRP1	60,45258758	1,376642942	0,159938447	8,607329695	7,48E-18	1,41E-15	EC-HARRT
ENSG00000154727	GABPA	81,47090874	1,628044213	0,189469305	8,592654154	8,50E-18	1,59E-15	EC-HARRT
ENSG00000115524	SF3B1	1487,136708	1,22815642	0,143076701	8,583902293	9,17E-18	1,70E-15	EC-HARRT
ENSG00000137075	RNF38	268,3478318	1,73425616	0,20260901	8,55962014	1,13E-17	2,09E-15	EC-HARRT
ENSG00000135679	MDM2	321,6499803	1,974857262	0,23081927	8,555859564	1,17E-17	2,14E-15	EC-HARRT
ENSG00000169967	MAP3K2	255,4734481	1,765984024	0,206539372	8,55035049	1,23E-17	2,23E-15	EC-HARRT
ENSG00000110172	CHORDC1	121,3037823	2,088996526	0,244620191	8,539755092	1,35E-17	2,41E-15	EC-HARRT
ENSG00000165502	RPL36AL	404,0179946	1,379552031	0,16154103	8,539948226	1,34E-17	2,41E-15	EC-HARRT
ENSG00000107951	MTPAP	199,1237608	1,966339271	0,230992761	8,512557984	1,70E-17	3,03E-15	EC-HARRT
ENSG00000125870	SNRPB2	105,7245242	1,623223895	0,190979547	8,499464556	1,90E-17	3,37E-15	EC-HARRT
ENSG00000089902	RCOR1	98,40121823	1,794043064	0,211162803	8,496018429	1,96E-17	3,45E-15	EC-HARRT
ENSG00000215114	UBXN2B	133,590278	1,554503399	0,18306857	8,491372382	2,04E-17	3,57E-15	EC-HARRT
ENSG00000112343	TRIM38	502,0846412	1,378001274	0,162572288	8,476237217	2,33E-17	4,03E-15	EC-HARRT
ENSG00000107290	SETX	413,2486885	1,215607485	0,143427758	8,475399062	2,34E-17	4,04E-15	EC-HARRT
ENSG00000134313	KIDINS220	200,5446486	1,301548213	0,153641059	8,471356686	2,43E-17	4,15E-15	EC-HARRT
ENSG00000139372	TDG	75,00850758	1,975054613	0,233256336	8,467313902	2,51E-17	4,27E-15	EC-HARRT
ENSG00000110422	HIPK3	411,6187393	1,539730156	0,182311694	8,445591823	3,03E-17	5,11E-15	EC-HARRT
ENSG00000129128	SPCS3	340,504893	1,205911542	0,142986073	8,433769248	3,35E-17	5,58E-15	EC-HARRT
ENSG00000174720	LARP7	156,5116291	1,7691537	0,209765182	8,433972138	3,34E-17	5,58E-15	EC-HARRT
ENSG00000102218	RP2	230,7483127	1,522130564	0,180507702	8,432496475	3,38E-17	5,60E-15	EC-HARRT
ENSG00000143443	C1orf56	30,79274253	2,299703192	0,272743443	8,431745115	3,41E-17	5,61E-15	EC-HARRT
ENSG00000100567	PSMA3	183,7244262	1,400150955	0,166110983	8,429008885	3,49E-17	5,70E-15	EC-HARRT
ENSG00000100764	PSMC1	190,9827346	1,270317753	0,150827475	8,422323282	3,69E-17	6,00E-15	EC-HARRT
ENSG00000114857	NKTR	764,7957034	1,569311931	0,186716129	8,404801111	4,29E-17	6,92E-15	EC-HARRT
ENSG00000144567	FAM134A	93,09611235	1,375100901	0,164073314	8,381014966	5,25E-17	8,42E-15	EC-HARRT
ENSG00000080824	HSP90AA1	1301,323236	1,341646266	0,160203197	8,374653528	5,54E-17	8,83E-15	EC-HARRT
ENSG00000179912	R3HDM2	166,6906618	1,495513658	0,179006265	8,354532499	6,57E-17	1,04E-14	EC-HARRT
ENSG00000163479	SSR2	600,0478859	0,993153102	0,118901678	8,352725708	6,67E-17	1,05E-14	EC-HARRT
ENSG00000153561	RMND5A	183,0282133	1,651833766	0,197947751	8,344796817	7,13E-17	1,12E-14	EC-HARRT
ENSG00000100485	SOS2	76,22904901	1,523359034	0,182653418	8,340161674	7,42E-17	1,15E-14	EC-HARRT
ENSG00000189403	HMGB1	940,8433159	1,315788239	0,157923361	8,331815042	7,96E-17	1,23E-14	EC-HARRT
ENSG00000038219	BOD1L1	180,954369	1,27820241	0,15361467	8,320835561	8,73E-17	1,34E-14	EC-HARRT
ENSG00000083642	PDS5B	193,7601165	1,682005859	0,202162118	8,320084272	8,79E-17	1,34E-14	EC-HARRT
ENSG00000213051	RPL5P5	5,069015602	-2,842997318	0,342245203	-8,306901873	9,82E-17	1,49E-14	EC-HARRT
ENSG00000138468	SENP7	72,20135256	1,761157617	0,212119342	8,302673384	1,02E-16	1,54E-14	EC-HARRT
ENSG00000198586	TLK1	205,7671032	1,641489127	0,198154663	8,283878382	1,19E-16	1,79E-14	EC-HARRT
ENSG00000213064	SFT2D2	563,5646052	1,159506087	0,139983914	8,283138087	1,20E-16	1,79E-14	EC-HARRT
ENSG00000197601	FAR1	173,9385565	1,700278349	0,205386106	8,27844873	1,25E-16	1,85E-14	EC-HARRT
ENSG00000078142	PIK3C3	109,6765122	1,491995304	0,180486674	8,266512264	1,38E-16	2,04E-14	EC-HARRT
ENSG00000143401	ANP32E	262,7533628	1,806596441	0,218735756	8,259264376	1,47E-16	2,15E-14	EC-HARRT
ENSG00000153179	RASSF3	57,299098	1,675179644	0,202849038	8,258257775	1,48E-16	2,16E-14	EC-HARRT
ENSG00000122026	RPL21	1210,797252	1,318806443	0,160109039	8,236926849	1,77E-16	2,56E-14	EC-HARRT
ENSG00000164022	AIMP1	101,6115439	1,400784771	0,170066866	8,236670694	1,77E-16	2,56E-14	EC-HARRT
ENSG00000136603	SKIL	333,4933463	2,190470059	0,266706665	8,213030813	2,16E-16	3,10E-14	EC-HARRT
ENSG00000112308	C6orf62	1804,225048	1,870490945	0,22777135	8,212143198	2,17E-16	3,10E-14	EC-HARRT
ENSG00000189266	PNRC2	628,7411403	1,382486482	0,168550596	8,20220463	2,36E-16	3,35E-14	EC-HARRT
ENSG00000117133	RPF1	115,3109842	1,672064462	0,204382018	8,181074222	2,81E-16	3,97E-14	EC-HARRT
ENSG00000213965	NUDT19	134,6903217	1,845628151	0,225669216	8,178466632	2,87E-16	4,04E-14	EC-HARRT
ENSG00000117335	CD46	513,6005954	1,21190169	0,148216392	8,176569905	2,92E-16	4,08E-14	EC-HARRT
ENSG00000145782	ATG12	179,7091539	1,34436548	0,164480724	8,173392272	3,00E-16	4,17E-14	EC-HARRT
ENSG00000160551	TAOK1	138,2507081	1,527872268	0,186957128	8,172313549	3,03E-16	4,18E-14	EC-HARRT
ENSG00000145725	PPIP5K2	172,2941819	1,548694175	0,189613598	8,167632441	3,15E-16	4,32E-14	EC-HARRT
ENSG00000185905	C16orf54	373,6880232	1,483895171	0,181784003	8,162957946	3,27E-16	4,47E-14	EC-HARRT
ENSG00000113558	SKP1	645,306302	1,130446109	0,138542192	8,159580083	3,36E-16	4,57E-14	EC-HARRT
ENSG00000125691	RPL23	2155,568718	1,30387987	0,159825081	8,158168068	3,40E-16	4,60E-14	EC-HARRT
ENSG00000126267	COX6B1	280,6668038	1,38115641	0,169413765	8,152563081	3,56E-16	4,80E-14	EC-HARRT
ENSG00000170144	HNRNPA3	318,9727305	1,117873835	0,137136422	8,151545882	3,59E-16	4,81E-14	EC-HARRT
ENSG00000127184	COX7C	414,4720255	1,354745544	0,166263358	8,148190694	3,69E-16	4,90E-14	EC-HARRT
ENSG00000226221	RPL26P19	23,80669674	-1,589035252	0,195010965	-8,148440531	3,69E-16	4,90E-14	EC-HARRT
ENSG00000198160	MIER1	270,5744133	1,731663512	0,212575806	8,146098776	3,76E-16	4,96E-14	EC-HARRT
ENSG00000133983	COX16	53,25569317	1,744977075	0,214364977	8,14021536	3,95E-16	5,18E-14	EC-HARRT
ENSG00000137815	RTF1	118,5178707	1,665930333	0,20471671	8,13773499	4,03E-16	5,26E-14	EC-HARRT
ENSG00000057252	SOAT1	207,6083945	1,238398334	0,152388909	8,126564761	4,42E-16	5,71E-14	EC-HARRT
ENSG00000091039	OSBPL8	400,4245516	1,095158532	0,134760287	8,126715668	4,41E-16	5,71E-14	EC-HARRT
ENSG00000137100	DCTN3	162,1265341	1,096738233	0,135060793	8,120330184	4,65E-16	5,98E-14	EC-HARRT
ENSG00000112406	HECA	215,3394471	1,998257325	0,246370126	8,110793954	5,03E-16	6,40E-14	EC-HARRT
ENSG00000153037	SRP19	100,0714346	1,511067238	0,186298931	8,11098179	5,02E-16	6,40E-14	EC-HARRT
ENSG00000115165	CYTIP	1209,545262	1,49064352	0,183822735	8,109135783	5,10E-16	6,46E-14	EC-HARRT
ENSG00000150593	PDCD4	533,0669999	1,675337381	0,206683622	8,105806165	5,24E-16	6,60E-14	EC-HARRT
ENSG00000064651	SLC12A2	35,7975456	2,332468585	0,288104919	8,095899892	5,68E-16	7,13E-14	EC-HARRT
ENSG00000111596	CNOT2	282,4109453	1,285184004	0,15890303	8,08785083	6,07E-16	7,58E-14	EC-HARRT
ENSG00000170860	LSM3	77,3205176	1,436096792	0,177614151	8,085486353	6,19E-16	7,69E-14	EC-HARRT
ENSG00000171634	BPTF	163,8058099	1,399823638	0,173406514	8,072497439	6,89E-16	8,52E-14	EC-HARRT
ENSG00000134900	TPP2	194,2038344	1,343789136	0,166502622	8,070678513	6,99E-16	8,60E-14	EC-HARRT
ENSG00000084234	APLP2	1110,716177	1,176838993	0,145865198	8,067990252	7,15E-16	8,75E-14	EC-HARRT
ENSG00000165312	OTUD1	67,19290929	1,989599092	0,246730541	8,063854136	7,39E-16	9,01E-14	EC-HARRT
ENSG00000124383	MPHOSPH10	74,26213741	1,479718683	0,183542274	8,062004741	7,51E-16	9,11E-14	EC-HARRT
ENSG00000173230	GOLGB1	221,6571969	1,494241053	0,185453409	8,057231519	7,80E-16	9,42E-14	EC-HARRT
ENSG00000126247	CAPNS1	198,6200559	1,123308879	0,139486716	8,053160251	8,07E-16	9,70E-14	EC-HARRT
ENSG00000166710	B2M	20487,31303	0,987715259	0,122683722	8,050907208	8,22E-16	9,83E-14	EC-HARRT
ENSG00000080371	RAB21	112,9563108	2,027808666	0,252168482	8,04148341	8,88E-16	1,06E-13	EC-HARRT
ENSG00000156976	EIF4A2	1164,569755	1,10164754	0,137078815	8,036599553	9,24E-16	1,09E-13	EC-HARRT
ENSG00000156256	USP16	169,3039965	1,761409472	0,219229089	8,034560905	9,39E-16	1,11E-13	EC-HARRT
ENSG00000147669	POLR2K	95,80577848	1,447979269	0,180307822	8,030595978	9,70E-16	1,14E-13	EC-HARRT
ENSG00000112739	PRPF4B	232,290895	1,601590699	0,199593643	8,024257043	1,02E-15	1,19E-13	EC-HARRT
ENSG00000185305	ARL15	35,33131285	2,480791145	0,309392924	8,018254315	1,07E-15	1,25E-13	EC-HARRT
ENSG00000112419	PHACTR2	109,1672997	1,789482203	0,223390886	8,010542555	1,14E-15	1,32E-13	EC-HARRT
ENSG00000265808	SEC22B	200,8793654	1,857915147	0,231925907	8,010813336	1,14E-15	1,32E-13	EC-HARRT
ENSG00000117500	TMED5	317,9252279	1,190308727	0,148729024	8,003204036	1,21E-15	1,39E-13	EC-HARRT
ENSG00000110344	UBE4A	205,2679053	1,36560271	0,170652393	8,002247644	1,22E-15	1,40E-13	EC-HARRT
ENSG00000118217	ATF6	183,3648391	1,213498443	0,152045275	7,981165111	1,45E-15	1,65E-13	EC-HARRT
ENSG00000126653	NSRP1	62,81589256	1,648011742	0,206804891	7,968920524	1,60E-15	1,81E-13	EC-HARRT
ENSG00000169826	CSGALNACT2	258,1840353	1,284414022	0,161206627	7,967501375	1,62E-15	1,83E-13	EC-HARRT
ENSG00000134265	NAPG	113,8923037	1,276704982	0,160291863	7,964877036	1,65E-15	1,86E-13	EC-HARRT
ENSG00000138767	CNOT6L	241,6100125	1,80514394	0,226694831	7,962880913	1,68E-15	1,88E-13	EC-HARRT
ENSG00000213699	SLC35F6	354,2664473	1,365887179	0,172006651	7,94089748	2,01E-15	2,24E-13	EC-HARRT
ENSG00000172795	DCP2	261,630811	1,085828212	0,136749122	7,940293829	2,02E-15	2,24E-13	EC-HARRT
ENSG00000144320	KIAA1715	94,67437262	1,616423648	0,203743392	7,933624896	2,13E-15	2,35E-13	EC-HARRT
ENSG00000175110	MRPS22	77,7474739	1,520392465	0,191815821	7,926314184	2,26E-15	2,48E-13	EC-HARRT
ENSG00000164548	TRA2A	387,5764187	1,759203047	0,22196274	7,925668283	2,27E-15	2,48E-13	EC-HARRT
ENSG00000102393	GLA	115,0264803	1,312501094	0,165672116	7,922281244	2,33E-15	2,54E-13	EC-HARRT
ENSG00000138398	PPIG	220,580946	1,559085963	0,197045431	7,91231725	2,53E-15	2,74E-13	EC-HARRT
ENSG00000189241	TSPYL1	371,5648976	1,699296552	0,214772958	7,912060096	2,53E-15	2,74E-13	EC-HARRT
ENSG00000007168	PAFAH1B1	109,0698035	1,605273421	0,202925939	7,910636893	2,56E-15	2,76E-13	EC-HARRT
ENSG00000132356	PRKAA1	146,1938495	1,423770606	0,180283326	7,897405927	2,85E-15	3,05E-13	EC-HARRT
ENSG00000076685	NT5C2	212,0062573	1,378129928	0,174523054	7,896549449	2,87E-15	3,06E-13	EC-HARRT
ENSG00000115541	HSPE1	111,8492006	1,755681793	0,222720112	7,882906397	3,20E-15	3,40E-13	EC-HARRT
ENSG00000243547	HNRNPKP4	7,995544487	-1,558106866	0,197804941	-7,876986586	3,35E-15	3,55E-13	EC-HARRT
ENSG00000182944	EWSR1	1097,771673	0,884221428	0,112312216	7,872887405	3,47E-15	3,64E-13	EC-HARRT
ENSG00000259865	NA	106,2607123	2,084291043	0,264737692	7,873042281	3,46E-15	3,64E-13	EC-HARRT
ENSG00000222041	LINC00152	42,56351183	2,066941718	0,262673175	7,86887247	3,58E-15	3,74E-13	EC-HARRT
ENSG00000072274	TFRC	274,2873693	1,823162751	0,231831629	7,864167464	3,72E-15	3,87E-13	EC-HARRT
ENSG00000205323	SARNP	105,1550475	1,488201465	0,189304923	7,861398654	3,80E-15	3,94E-13	EC-HARRT
ENSG00000108510	MED13	167,5730501	1,746881637	0,22233552	7,856961589	3,94E-15	4,05E-13	EC-HARRT
ENSG00000187555	USP7	147,1970945	1,626290605	0,207000865	7,856443515	3,95E-15	4,05E-13	EC-HARRT
ENSG00000273611	ZNHIT3	79,0094939	1,368311026	0,174154563	7,856877264	3,94E-15	4,05E-13	EC-HARRT
ENSG00000107949	BCCIP	131,9689646	1,522353275	0,193898709	7,851281134	4,12E-15	4,21E-13	EC-HARRT
ENSG00000124209	RAB22A	61,92313496	1,359977521	0,173268492	7,848960351	4,20E-15	4,27E-13	EC-HARRT
ENSG00000021574	SPAST	84,67091509	1,408819299	0,179607164	7,84389255	4,37E-15	4,43E-13	EC-HARRT
ENSG00000168769	TET2	569,4038731	0,986386429	0,125809261	7,840332445	4,49E-15	4,54E-13	EC-HARRT
ENSG00000127922	SHFM1	92,72514896	1,661438561	0,211990169	7,837337775	4,60E-15	4,63E-13	EC-HARRT
ENSG00000112763	BTN2A1	130,484909	1,456970303	0,185970351	7,834422518	4,71E-15	4,72E-13	EC-HARRT
ENSG00000114331	ACAP2	307,3479579	1,087757936	0,138949598	7,82843529	4,94E-15	4,93E-13	EC-HARRT
ENSG00000164609	SLU7	335,833591	1,486021602	0,189873187	7,82638993	5,02E-15	4,99E-13	EC-HARRT
ENSG00000102580	DNAJC3	362,489823	1,393758006	0,178211368	7,820814255	5,25E-15	5,20E-13	EC-HARRT
ENSG00000244509	APOBEC3C	458,4501755	1,304442831	0,166836222	7,818702747	5,34E-15	5,26E-13	EC-HARRT
ENSG00000232176	RPS6P10	17,18396871	-1,592772969	0,203932969	-7,810276956	5,71E-15	5,61E-13	EC-HARRT
ENSG00000128534	LSM8	95,17922322	1,380151972	0,176918453	7,801062868	6,14E-15	6,01E-13	EC-HARRT
ENSG00000116030	SUMO1	292,5979011	1,401222655	0,179783129	7,793960759	6,49E-15	6,33E-13	EC-HARRT
ENSG00000109475	RPL34	1452,579622	1,313673957	0,168561784	7,793427015	6,52E-15	6,34E-13	EC-HARRT
ENSG00000146066	HIGD2A	331,6224239	1,035649392	0,1329236	7,79131313	6,63E-15	6,42E-13	EC-HARRT
ENSG00000171223	JUNB	3745,186884	-1,147112264	0,147444051	-7,779983348	7,25E-15	6,99E-13	EC-HARRT
ENSG00000147459	DOCK5	461,8400163	1,60222758	0,205994125	7,778025593	7,37E-15	7,08E-13	EC-HARRT
ENSG00000275052	PPP4R3B	184,4921906	1,532749886	0,197287727	7,769109157	7,90E-15	7,56E-13	EC-HARRT
ENSG00000151461	UPF2	89,07460269	1,412918353	0,181919606	7,766718393	8,05E-15	7,68E-13	EC-HARRT
ENSG00000008952	SEC62	165,7970561	1,666332416	0,21500637	7,750153699	9,18E-15	8,72E-13	EC-HARRT
ENSG00000078140	UBE2K	141,1832582	1,313502661	0,169494232	7,749541937	9,22E-15	8,73E-13	EC-HARRT
ENSG00000166136	NDUFB8	257,2522581	0,978973233	0,126410369	7,744406101	9,60E-15	9,02E-13	EC-HARRT
ENSG00000265241	RBM8A	297,4055849	1,179088642	0,152249123	7,744469207	9,60E-15	9,02E-13	EC-HARRT
ENSG00000154945	ANKRD40	61,45369002	1,355730681	0,175143086	7,740703413	9,89E-15	9,26E-13	EC-HARRT
ENSG00000139679	LPAR6	161,0399789	1,879229949	0,24291743	7,736085263	1,03E-14	9,56E-13	EC-HARRT
ENSG00000213741	RPS29	914,5087233	1,352862909	0,175027394	7,729435251	1,08E-14	1,00E-12	EC-HARRT
ENSG00000134698	ag-04	89,1266037	1,535336972	0,199184494	7,708114921	1,28E-14	1,18E-12	EC-HARRT
ENSG00000164219	PGGT1B	272,3279062	1,493168711	0,193846189	7,702853067	1,33E-14	1,23E-12	EC-HARRT
ENSG00000140379	BCL2A1	537,7926787	1,726707805	0,224209409	7,701317308	1,35E-14	1,24E-12	EC-HARRT
ENSG00000277791	PSMB3	323,5592038	1,235245326	0,160531533	7,694720777	1,42E-14	1,30E-12	EC-HARRT
ENSG00000023318	ERP44	479,3740591	1,019636693	0,132538517	7,693134921	1,44E-14	1,31E-12	EC-HARRT
ENSG00000141367	CLTC	350,7713729	1,212962602	0,157689058	7,692116481	1,45E-14	1,32E-12	EC-HARRT
ENSG00000116209	TMEM59	532,8520002	1,076964	0,140191937	7,682068068	1,57E-14	1,42E-12	EC-HARRT
ENSG00000126756	UXT	138,5000178	1,038108444	0,135231921	7,676504449	1,63E-14	1,48E-12	EC-HARRT
ENSG00000160710	ADAR	579,7578154	0,842474001	0,109827542	7,670880956	1,71E-14	1,54E-12	EC-HARRT
ENSG00000111666	CHPT1	53,14155466	1,812940938	0,236405217	7,668785675	1,74E-14	1,56E-12	EC-HARRT
ENSG00000134186	PRPF38B	369,7762896	0,974932862	0,127157327	7,667138715	1,76E-14	1,57E-12	EC-HARRT
ENSG00000172243	CLEC7A	735,9288949	1,68933918	0,220418569	7,664232596	1,80E-14	1,60E-12	EC-HARRT
ENSG00000158122	AAED1	78,73438273	1,982666893	0,258900255	7,658033755	1,89E-14	1,68E-12	EC-HARRT
ENSG00000058673	ZC3H11A	306,858601	1,339421312	0,175181452	7,645908277	2,07E-14	1,84E-12	EC-HARRT
ENSG00000082258	CCNT2	178,3902238	1,379699873	0,180550134	7,641644154	2,14E-14	1,89E-12	EC-HARRT
ENSG00000177410	ZFAS1	234,6079195	1,196819308	0,156792884	7,63312262	2,29E-14	2,01E-12	EC-HARRT
ENSG00000156411	C14orf2	159,2297635	1,113543556	0,145952677	7,629483579	2,36E-14	2,06E-12	EC-HARRT
ENSG00000143702	CEP170	199,7532845	1,25097156	0,163999543	7,627896622	2,39E-14	2,08E-12	EC-HARRT
ENSG00000065518	NDUFB4	143,9885127	1,276438415	0,167372824	7,626318198	2,42E-14	2,10E-12	EC-HARRT
ENSG00000113593	PPWD1	66,26381037	1,670676957	0,219076902	7,625984038	2,42E-14	2,10E-12	EC-HARRT
ENSG00000110330	BIRC2	203,7622889	1,317565696	0,172892796	7,620709041	2,52E-14	2,18E-12	EC-HARRT
ENSG00000106400	ZNHIT1	152,9623328	1,004654994	0,131883417	7,617750727	2,58E-14	2,22E-12	EC-HARRT
ENSG00000161057	PSMC2	243,6308989	1,278161144	0,167794914	7,617400988	2,59E-14	2,22E-12	EC-HARRT
ENSG00000125970	RALY	307,7415403	-0,915322437	0,120200294	-7,614976663	2,64E-14	2,26E-12	EC-HARRT
ENSG00000116489	CAPZA1	1868,124696	1,557093033	0,204550993	7,612248697	2,69E-14	2,30E-12	EC-HARRT
ENSG00000104517	UBR5	128,7741875	1,763460002	0,231931391	7,603369216	2,89E-14	2,45E-12	EC-HARRT
ENSG00000114391	RPL24	784,8291385	1,184202777	0,156184195	7,582091006	3,40E-14	2,88E-12	EC-HARRT
ENSG00000103187	COTL1	8468,105892	-1,728384895	0,227978379	-7,581354424	3,42E-14	2,89E-12	EC-HARRT
ENSG00000103769	RAB11A	484,7260932	-1,364507485	0,180034253	-7,579154846	3,48E-14	2,93E-12	EC-HARRT
ENSG00000197961	ZNF121	144,1362251	1,452045321	0,191657348	7,576256964	3,56E-14	2,98E-12	EC-HARRT
ENSG00000100354	TNRC6B	335,5840919	1,380765567	0,182278911	7,575015446	3,59E-14	2,99E-12	EC-HARRT
ENSG00000265354	TIMM23	130,6008017	1,296473192	0,171144747	7,575302259	3,58E-14	2,99E-12	EC-HARRT
ENSG00000140350	ANP32A	91,85455769	1,592252406	0,210257347	7,572874047	3,65E-14	3,03E-12	EC-HARRT
ENSG00000138814	PPP3CA	185,118148	1,866095885	0,246631475	7,566333057	3,84E-14	3,18E-12	EC-HARRT
ENSG00000048828	FAM120A	217,5091858	0,844649229	0,111745229	7,558705084	4,07E-14	3,35E-12	EC-HARRT
ENSG00000112304	ACOT13	49,75117498	1,736081005	0,229684227	7,558555606	4,08E-14	3,35E-12	EC-HARRT
ENSG00000262967	NA	9,783094484	3,029347317	0,400827915	7,557725406	4,10E-14	3,36E-12	EC-HARRT
ENSG00000170802	FOXN2	238,4782195	1,521195656	0,201608432	7,5452978	4,51E-14	3,69E-12	EC-HARRT
ENSG00000092201	SUPT16H	229,7259954	1,406637764	0,18649225	7,542607088	4,61E-14	3,76E-12	EC-HARRT
ENSG00000131100	ATP6V1E1	208,3495334	1,424427122	0,189090071	7,533061446	4,96E-14	4,03E-12	EC-HARRT
ENSG00000164031	DNAJB14	162,3615034	1,61835593	0,215098117	7,523803328	5,32E-14	4,31E-12	EC-HARRT
ENSG00000244754	N4BP2L2	380,5370201	1,496877182	0,198959841	7,523514177	5,33E-14	4,31E-12	EC-HARRT
ENSG00000183530	PRR14L	207,035627	1,39820886	0,186058562	7,514885879	5,70E-14	4,59E-12	EC-HARRT
ENSG00000116266	STXBP3	188,1735304	1,457870086	0,194170187	7,508207677	5,99E-14	4,81E-12	EC-HARRT
ENSG00000138495	COX17	59,98122815	1,572029967	0,209408733	7,506993351	6,05E-14	4,84E-12	EC-HARRT
ENSG00000135932	CAB39	101,2463687	1,435583286	0,191259505	7,505944802	6,10E-14	4,85E-12	EC-HARRT
ENSG00000163463	KRTCAP2	129,5301601	1,205693114	0,160634541	7,505814769	6,10E-14	4,85E-12	EC-HARRT
ENSG00000126777	KTN1	227,8338494	1,219102442	0,162433744	7,505228956	6,13E-14	4,86E-12	EC-HARRT
ENSG00000136560	TANK	268,3972983	1,492074098	0,198845769	7,503675346	6,21E-14	4,90E-12	EC-HARRT
ENSG00000142168	SOD1	427,672093	1,374131447	0,183160112	7,502350984	6,27E-14	4,94E-12	EC-HARRT
ENSG00000134330	IAH1	162,0704221	1,294428259	0,172628608	7,498341506	6,46E-14	5,08E-12	EC-HARRT
ENSG00000124562	SNRPC	191,0861942	1,129393687	0,150756032	7,491532302	6,81E-14	5,33E-12	EC-HARRT
ENSG00000155313	USP25	42,0264133	1,88677253	0,251956299	7,488491198	6,97E-14	5,43E-12	EC-HARRT
ENSG00000176542	USF3	183,9838971	1,286322912	0,171774731	7,488429187	6,97E-14	5,43E-12	EC-HARRT
ENSG00000114978	MOB1A	1434,413083	1,088257458	0,145347882	7,487260535	7,03E-14	5,46E-12	EC-HARRT
ENSG00000182827	ACBD3	57,18414097	1,793274808	0,240346281	7,461213059	8,57E-14	6,63E-12	EC-HARRT
ENSG00000159140	SON	874,4694146	0,987348026	0,132478929	7,452868424	9,13E-14	7,05E-12	EC-HARRT
ENSG00000115760	BIRC6	290,0458132	1,365425443	0,183267941	7,450432594	9,30E-14	7,16E-12	EC-HARRT
ENSG00000141646	SMAD4	54,31272995	1,584227477	0,212946512	7,439555903	1,01E-13	7,75E-12	EC-HARRT
ENSG00000198646	NCOA6	103,4639463	1,15131232	0,154797362	7,437544847	1,03E-13	7,84E-12	EC-HARRT
ENSG00000134597	RBMX2	35,21737367	1,742985342	0,234554775	7,431037565	1,08E-13	8,21E-12	EC-HARRT
ENSG00000005893	LAMP2	422,7828553	1,31625129	0,177220569	7,42719254	1,11E-13	8,43E-12	EC-HARRT
ENSG00000099795	NDUFB7	106,560663	1,139488662	0,153429851	7,426772897	1,11E-13	8,43E-12	EC-HARRT
ENSG00000008018	PSMB1	574,8464389	0,934704444	0,125868991	7,426010438	1,12E-13	8,46E-12	EC-HARRT
ENSG00000120727	PAIP2	764,9931532	1,09534512	0,147562773	7,422909555	1,15E-13	8,63E-12	EC-HARRT
ENSG00000112695	COX7A2	173,9702959	1,180785207	0,159115255	7,420942798	1,16E-13	8,74E-12	EC-HARRT
ENSG00000149231	CCDC82	84,93897934	1,573009981	0,212198188	7,412928418	1,24E-13	9,23E-12	EC-HARRT
ENSG00000169554	ZEB2	1133,765725	1,390587655	0,187591837	7,41283669	1,24E-13	9,23E-12	EC-HARRT
ENSG00000267576	NA	30,58075965	2,928586047	0,395180068	7,410763561	1,26E-13	9,35E-12	EC-HARRT
ENSG00000129518	EAPP	130,1592502	1,472332102	0,198854669	7,404061002	1,32E-13	9,81E-12	EC-HARRT
ENSG00000114127	XRN1	166,7994954	1,511412768	0,204487693	7,39121631	1,45E-13	1,08E-11	EC-HARRT
ENSG00000124207	CSE1L	126,4561332	1,402414675	0,189806798	7,388643038	1,48E-13	1,10E-11	EC-HARRT
ENSG00000128463	EMC4	221,8801331	0,948842958	0,128510328	7,383398434	1,54E-13	1,14E-11	EC-HARRT
ENSG00000134153	EMC7	220,5036089	1,277565065	0,173044834	7,382855846	1,55E-13	1,14E-11	EC-HARRT
ENSG00000168701	TMEM208	55,12615756	1,225034692	0,166031355	7,378333397	1,60E-13	1,17E-11	EC-HARRT
ENSG00000165660	FAM175B	79,9087594	1,571305108	0,213170166	7,371130487	1,69E-13	1,24E-11	EC-HARRT
ENSG00000198862	LTN1	83,13756857	1,32820092	0,180397346	7,362641148	1,80E-13	1,31E-11	EC-HARRT
ENSG00000182004	SNRPE	122,0100174	1,497982097	0,20348107	7,361776198	1,81E-13	1,32E-11	EC-HARRT
ENSG00000134248	LAMTOR5	234,6962473	1,23122088	0,16726149	7,36105413	1,82E-13	1,32E-11	EC-HARRT
ENSG00000100503	NIN	192,7087262	1,077467985	0,146483534	7,355557004	1,90E-13	1,37E-11	EC-HARRT
ENSG00000134419	RPS15A	1616,63684	1,217356883	0,165499889	7,355635642	1,90E-13	1,37E-11	EC-HARRT
ENSG00000138709	LARP1B	28,65255702	1,737179924	0,236361251	7,349681531	1,99E-13	1,43E-11	EC-HARRT
ENSG00000154589	LY96	34,0049461	1,800548336	0,245207953	7,342944289	2,09E-13	1,50E-11	EC-HARRT
ENSG00000136930	PSMB7	241,6939072	1,010849257	0,137718739	7,339954365	2,14E-13	1,53E-11	EC-HARRT
ENSG00000144034	TPRKB	41,37804634	1,725514918	0,235347745	7,33176738	2,27E-13	1,62E-11	EC-HARRT
ENSG00000126581	BECN1	380,2318785	0,857333228	0,117166102	7,317246292	2,53E-13	1,80E-11	EC-HARRT
ENSG00000178691	SUZ12	54,31814884	1,86894796	0,25584076	7,30512199	2,77E-13	1,96E-11	EC-HARRT
ENSG00000171862	PTEN	349,8878005	1,729770879	0,23689955	7,301706057	2,84E-13	2,01E-11	EC-HARRT
ENSG00000117118	SDHB	401,9533352	1,011033018	0,138621177	7,293496138	3,02E-13	2,11E-11	EC-HARRT
ENSG00000117475	BLZF1	49,9643035	1,828427386	0,250677734	7,293936138	3,01E-13	2,11E-11	EC-HARRT
ENSG00000142507	PSMB6	370,3329085	0,97565041	0,133763996	7,293819264	3,01E-13	2,11E-11	EC-HARRT
ENSG00000210107	MT-TQ	9,116379449	2,123553059	0,291163233	7,293342077	3,02E-13	2,11E-11	EC-HARRT
ENSG00000165775	FUNDC2	129,2345316	1,153400293	0,158157964	7,292710813	3,04E-13	2,12E-11	EC-HARRT
ENSG00000101843	PSMD10	94,64880173	1,717365088	0,236069492	7,274828575	3,47E-13	2,41E-11	EC-HARRT
ENSG00000162923	WDR26	168,5383412	1,727838986	0,237532494	7,27411631	3,49E-13	2,42E-11	EC-HARRT
ENSG00000213362	FTH1P12	5,561425106	-1,831990587	0,252041933	-7,268594411	3,63E-13	2,51E-11	EC-HARRT
ENSG00000135316	SYNCRIP	245,4615019	1,144346812	0,157451443	7,267934728	3,65E-13	2,52E-11	EC-HARRT
ENSG00000119729	RHOQ	91,62501673	1,847216623	0,254332974	7,262985198	3,79E-13	2,60E-11	EC-HARRT
ENSG00000160783	PMF1	83,83352933	1,063990961	0,146502826	7,262596841	3,80E-13	2,60E-11	EC-HARRT
ENSG00000115520	COQ10B	226,6953918	1,676845144	0,230955507	7,26046832	3,86E-13	2,64E-11	EC-HARRT
ENSG00000107758	PPP3CB	31,03314225	1,677255664	0,231043251	7,259487814	3,89E-13	2,65E-11	EC-HARRT
ENSG00000221914	PPP2R2A	54,83779653	1,800987705	0,248168112	7,257127811	3,95E-13	2,69E-11	EC-HARRT
ENSG00000227376	FTH1P16	31,44067974	-1,505082276	0,207564649	-7,25114939	4,13E-13	2,80E-11	EC-HARRT
ENSG00000155008	APOOL	71,43193478	1,191319642	0,164524254	7,240997059	4,45E-13	3,01E-11	EC-HARRT
ENSG00000204120	GIGYF2	141,4178432	1,286614747	0,177694846	7,240585638	4,47E-13	3,01E-11	EC-HARRT
ENSG00000180008	SOCS4	57,43401137	2,007584184	0,277392598	7,237338697	4,58E-13	3,08E-11	EC-HARRT
ENSG00000147894	C9orf72	546,5760441	1,219736282	0,168602397	7,234394653	4,68E-13	3,14E-11	EC-HARRT
ENSG00000168002	POLR2G	141,6705833	1,182202901	0,163609382	7,225764738	4,98E-13	3,33E-11	EC-HARRT
ENSG00000174695	TMEM167A	204,8444729	1,392755623	0,192754784	7,225530771	4,99E-13	3,33E-11	EC-HARRT
ENSG00000122591	FAM126A	158,379787	1,502610298	0,208050892	7,222320876	5,11E-13	3,40E-11	EC-HARRT
ENSG00000164329	PAPD4	230,7276894	1,256446438	0,173973579	7,222053169	5,12E-13	3,40E-11	EC-HARRT
ENSG00000029363	BCLAF1	1108,443891	1,613894144	0,223728574	7,213625488	5,45E-13	3,61E-11	EC-HARRT
ENSG00000134982	APC	128,4809243	1,359759618	0,188546023	7,211818069	5,52E-13	3,65E-11	EC-HARRT
ENSG00000121879	PIK3CA	61,8498662	2,174863824	0,301677408	7,209236646	5,63E-13	3,71E-11	EC-HARRT
ENSG00000102572	STK24	113,5289349	1,285065292	0,178340951	7,205665824	5,78E-13	3,80E-11	EC-HARRT
ENSG00000131495	NDUFA2	102,0749644	1,071026964	0,148644552	7,205289036	5,79E-13	3,80E-11	EC-HARRT
ENSG00000215301	DDX3X	986,1336098	1,41032704	0,195801325	7,202847278	5,90E-13	3,86E-11	EC-HARRT
ENSG00000169612	FAM103A1	70,43511709	1,630533177	0,226466687	7,199880903	6,03E-13	3,93E-11	EC-HARRT
ENSG00000029364	SLC39A9	96,76613614	1,415192635	0,196669657	7,195785333	6,21E-13	4,03E-11	EC-HARRT
ENSG00000039319	ZFYVE16	50,18726339	1,664075103	0,231267308	7,195461895	6,22E-13	4,03E-11	EC-HARRT
ENSG00000198258	UBL5	149,6479696	1,276758298	0,177431363	7,195786995	6,21E-13	4,03E-11	EC-HARRT
ENSG00000150867	PIP4K2A	669,5445864	1,809155853	0,251643929	7,189348303	6,51E-13	4,21E-11	EC-HARRT
ENSG00000112081	SRSF3	1197,831273	1,128523683	0,156993695	7,188337603	6,56E-13	4,23E-11	EC-HARRT
ENSG00000156273	BACH1	434,237318	1,424485805	0,198321278	7,182717939	6,83E-13	4,39E-11	EC-HARRT
ENSG00000156273	BACH1	434,237318	1,424485805	0,198321278	7,182717939	6,83E-13	4,39E-11	EC-HARRT
ENSG00000170791	CHCHD7	77,8081319	1,250395278	0,174137641	7,18049971	6,95E-13	4,45E-11	EC-HARRT
ENSG00000078747	ITCH	204,1808468	1,392972099	0,194053654	7,178283272	7,06E-13	4,52E-11	EC-HARRT
ENSG00000083520	DIS3	112,377935	1,548458257	0,215801172	7,175393187	7,21E-13	4,60E-11	EC-HARRT
ENSG00000168724	DNAJC21	38,79625969	1,624216649	0,226886574	7,158716441	8,14E-13	5,18E-11	EC-HARRT
ENSG00000133731	IMPA1	50,71071889	1,985060192	0,277570473	7,151553886	8,58E-13	5,44E-11	EC-HARRT
ENSG00000150527	CTAGE5	116,6648811	1,123828507	0,157154061	7,1511261	8,61E-13	5,44E-11	EC-HARRT
ENSG00000174953	DHX36	105,4506112	1,776324414	0,248403436	7,150965565	8,62E-13	5,44E-11	EC-HARRT
ENSG00000273319	NA	107,8304705	2,199369611	0,307810434	7,145208123	8,99E-13	5,66E-11	EC-HARRT
ENSG00000266412	NCOA4	1280,953904	0,948611383	0,132797194	7,143308935	9,11E-13	5,73E-11	EC-HARRT
ENSG00000130402	ACTN4	202,5154503	-1,210536251	0,169590708	-7,137986911	9,47E-13	5,94E-11	EC-HARRT
ENSG00000222038	POTEJ	14,1673661	-3,49384593	0,489493645	-7,137673729	9,49E-13	5,94E-11	EC-HARRT
ENSG00000135655	USP15	456,894027	1,313762107	0,184087579	7,136614625	9,57E-13	5,96E-11	EC-HARRT
ENSG00000135870	RC3H1	341,6232641	1,343262845	0,188221751	7,136597325	9,57E-13	5,96E-11	EC-HARRT
ENSG00000062194	GPBP1	365,5311581	1,214394797	0,170253612	7,132857764	9,83E-13	6,11E-11	EC-HARRT
ENSG00000115419	GLS	78,59881927	1,752075207	0,245679792	7,131539772	9,93E-13	6,15E-11	EC-HARRT
ENSG00000104219	ZDHHC2	40,02868085	1,779222191	0,249795171	7,12272452	1,06E-12	6,54E-11	EC-HARRT
ENSG00000130779	CLIP1	244,3291694	0,91518816	0,128493028	7,122473276	1,06E-12	6,54E-11	EC-HARRT
ENSG00000273559	CWC25	105,1487783	1,557235274	0,218741742	7,119058559	1,09E-12	6,69E-11	EC-HARRT
ENSG00000282458	WASH5P	167,6146849	1,753495466	0,246357711	7,117680475	1,10E-12	6,74E-11	EC-HARRT
ENSG00000162601	MYSM1	72,51467864	1,605529383	0,225606376	7,116507125	1,11E-12	6,78E-11	EC-HARRT
ENSG00000115919	KYNU	208,1726639	1,255169441	0,176657939	7,105083688	1,20E-12	7,35E-11	EC-HARRT
ENSG00000203668	CHML	40,08015743	1,91822519	0,270065563	7,102812981	1,22E-12	7,45E-11	EC-HARRT
ENSG00000203668	CHML	40,08015743	1,91822519	0,270065563	7,102812981	1,22E-12	7,45E-11	EC-HARRT
ENSG00000048707	VPS13D	100,665646	1,124742227	0,158380638	7,101513411	1,23E-12	7,50E-11	EC-HARRT
ENSG00000198000	NOL8	111,5990328	1,238071141	0,174451864	7,09692125	1,28E-12	7,74E-11	EC-HARRT
ENSG00000119231	SENP5	179,2764226	1,267962071	0,178689797	7,095884016	1,29E-12	7,78E-11	EC-HARRT
ENSG00000198961	PJA2	436,7064594	1,084984171	0,153091688	7,08715271	1,37E-12	8,27E-11	EC-HARRT
ENSG00000163867	ZMYM6	111,8518605	1,586636227	0,223952341	7,084704801	1,39E-12	8,39E-11	EC-HARRT
ENSG00000171105	INSR	152,1388513	1,613890284	0,228193398	7,072467028	1,52E-12	9,15E-11	EC-HARRT
ENSG00000158417	EIF5B	110,2766142	1,491945133	0,21113833	7,066197472	1,59E-12	9,55E-11	EC-HARRT
ENSG00000113369	ARRDC3	491,7280953	1,678751148	0,23770652	7,062284806	1,64E-12	9,80E-11	EC-HARRT
ENSG00000105176	URI1	26,74054035	1,701687517	0,241019002	7,060387367	1,66E-12	9,91E-11	EC-HARRT
ENSG00000166471	TMEM41B	42,49712742	1,757078116	0,24898515	7,05695949	1,70E-12	1,01E-10	EC-HARRT
ENSG00000106153	CHCHD2	577,4575898	0,746377308	0,105790218	7,055258244	1,72E-12	1,02E-10	EC-HARRT
ENSG00000166847	DCTN5	123,9104584	1,331306789	0,188729284	7,05405522	1,74E-12	1,03E-10	EC-HARRT
ENSG00000100697	DICER1	205,1743766	1,295666904	0,183694197	7,053390516	1,75E-12	1,03E-10	EC-HARRT
ENSG00000182628	SKA2	60,24727528	1,86615925	0,264617587	7,052287308	1,76E-12	1,04E-10	EC-HARRT
ENSG00000116459	ATP5F1	586,4181821	0,990922447	0,140629074	7,046355486	1,84E-12	1,08E-10	EC-HARRT
ENSG00000228205	RPS3P3	13,08884074	-1,469177416	0,208624289	-7,042216539	1,89E-12	1,11E-10	EC-HARRT
ENSG00000104164	BLOC1S6	209,0351735	1,089892975	0,154878488	7,037084314	1,96E-12	1,15E-10	EC-HARRT
ENSG00000036257	CUL3	70,66677246	1,600787792	0,227558827	7,03461084	2,00E-12	1,17E-10	EC-HARRT
ENSG00000112249	ASCC3	107,6526714	1,2958216	0,184220507	7,034079017	2,01E-12	1,17E-10	EC-HARRT
ENSG00000198677	TTC37	86,6779823	1,303703365	0,185400035	7,031839923	2,04E-12	1,19E-10	EC-HARRT
ENSG00000158290	CUL4B	77,976382	1,514829097	0,215504286	7,029229545	2,08E-12	1,21E-10	EC-HARRT
ENSG00000115966	ATF2	86,54874334	1,526985961	0,217468085	7,021655441	2,19E-12	1,27E-10	EC-HARRT
ENSG00000023041	ZDHHC6	104,5131718	1,269893049	0,180946725	7,018049379	2,25E-12	1,30E-10	EC-HARRT
ENSG00000164096	C4orf3	250,4480947	1,289798089	0,18392843	7,012499875	2,34E-12	1,35E-10	EC-HARRT
ENSG00000175324	LSM1	72,86324368	1,192951699	0,170143544	7,01144265	2,36E-12	1,36E-10	EC-HARRT
ENSG00000120733	KDM3B	137,7638944	1,142187739	0,162936225	7,010029458	2,38E-12	1,37E-10	EC-HARRT
ENSG00000198015	MRPL42	93,25798514	1,604444581	0,229109267	7,002966771	2,51E-12	1,44E-10	EC-HARRT
ENSG00000081019	RSBN1	99,22183466	1,32215315	0,188839864	7,001451494	2,53E-12	1,45E-10	EC-HARRT
ENSG00000171466	ZNF562	113,1098782	1,41113952	0,201994662	6,986023835	2,83E-12	1,61E-10	EC-HARRT
ENSG00000132669	RIN2	102,452218	2,253302726	0,322592334	6,984985338	2,85E-12	1,62E-10	EC-HARRT
ENSG00000116062	MSH6	97,84058124	1,292149796	0,185022947	6,983727234	2,87E-12	1,63E-10	EC-HARRT
ENSG00000185787	MORF4L1	442,814416	1,198500511	0,171876329	6,973039948	3,10E-12	1,76E-10	EC-HARRT
ENSG00000176018	LYSMD3	64,56155664	1,842793896	0,264484398	6,967495668	3,23E-12	1,82E-10	EC-HARRT
ENSG00000164151	ICE1	67,33552209	1,567103176	0,225067468	6,962815154	3,34E-12	1,88E-10	EC-HARRT
ENSG00000213281	NRAS	238,1520197	1,371182988	0,197024174	6,95946573	3,42E-12	1,92E-10	EC-HARRT
ENSG00000147677	EIF3H	979,4105849	0,900899802	0,12957175	6,952902922	3,58E-12	2,01E-10	EC-HARRT
ENSG00000107560	RAB11FIP2	36,40505922	1,821031504	0,262050151	6,949171753	3,67E-12	2,06E-10	EC-HARRT
ENSG00000141446	ESCO1	112,7644548	1,728529261	0,248754886	6,948724863	3,69E-12	2,06E-10	EC-HARRT
ENSG00000171109	MFN1	47,07761756	1,506670981	0,216899844	6,946390332	3,75E-12	2,09E-10	EC-HARRT
ENSG00000126945	HNRNPH2	437,098255	1,084163066	0,156118739	6,944477479	3,80E-12	2,12E-10	EC-HARRT
ENSG00000107581	EIF3A	734,5820781	0,819427188	0,118059413	6,940803477	3,90E-12	2,17E-10	EC-HARRT
ENSG00000168876	ANKRD49	65,44686864	1,515700092	0,218685733	6,930950966	4,18E-12	2,32E-10	EC-HARRT
ENSG00000273841	TAF9	171,0435056	1,116255179	0,161071598	6,93018008	4,20E-12	2,33E-10	EC-HARRT
ENSG00000116001	TIA1	150,681829	1,257817005	0,181693749	6,922731302	4,43E-12	2,45E-10	EC-HARRT
ENSG00000173473	SMARCC1	130,4495166	0,858839029	0,124077429	6,921799024	4,46E-12	2,45E-10	EC-HARRT
ENSG00000226415	TPI1P1	12,064833	-1,662704596	0,24020562	-6,922005391	4,45E-12	2,45E-10	EC-HARRT
ENSG00000096717	SIRT1	47,3666506	2,079078914	0,300592154	6,916610721	4,63E-12	2,54E-10	EC-HARRT
ENSG00000139233	LLPH	88,9962027	1,210606513	0,175093516	6,91405678	4,71E-12	2,58E-10	EC-HARRT
ENSG00000175105	ZNF654	64,05059061	1,733106181	0,250748054	6,911743296	4,79E-12	2,62E-10	EC-HARRT
ENSG00000182899	RPL35A	1018,712555	1,243568029	0,179940429	6,910998473	4,81E-12	2,62E-10	EC-HARRT
ENSG00000164117	FBXO8	35,54397913	1,979863893	0,286618244	6,907668761	4,93E-12	2,68E-10	EC-HARRT
ENSG00000196083	IL1RAP	27,57955703	1,628215654	0,235777944	6,905716567	5,00E-12	2,71E-10	EC-HARRT
ENSG00000157778	PSMG3	50,983781	1,445551131	0,209441388	6,901936348	5,13E-12	2,78E-10	EC-HARRT
ENSG00000172115	CYCS	336,5232634	1,496034853	0,217175001	6,888614465	5,63E-12	3,05E-10	EC-HARRT
ENSG00000269044	NA	33,64478918	1,910990579	0,277711871	6,881198742	5,94E-12	3,20E-10	EC-HARRT
ENSG00000083223	ZCCHC6	375,665073	1,371723025	0,199422994	6,878459697	6,05E-12	3,26E-10	EC-HARRT
ENSG00000167193	CRK	77,63588892	1,507941289	0,219254801	6,877574782	6,09E-12	3,27E-10	EC-HARRT
ENSG00000164463	CREBRF	183,58846	1,540702192	0,224067182	6,876072524	6,15E-12	3,30E-10	EC-HARRT
ENSG00000102158	MAGT1	186,6326789	1,080522162	0,157450295	6,862623922	6,76E-12	3,62E-10	EC-HARRT
ENSG00000145996	CDKAL1	41,80349056	1,227176631	0,178964846	6,857082037	7,03E-12	3,75E-10	EC-HARRT
ENSG00000198189	HSD17B11	280,8842753	1,186970229	0,173153395	6,85502142	7,13E-12	3,80E-10	EC-HARRT
ENSG00000134058	CDK7	50,45302657	1,618797163	0,236189306	6,853812278	7,19E-12	3,82E-10	EC-HARRT
ENSG00000100142	POLR2F	63,18662719	1,427567588	0,208337491	6,852187676	7,27E-12	3,86E-10	EC-HARRT
ENSG00000101166	PRELID3B	263,2137709	1,448793545	0,211528699	6,849158291	7,43E-12	3,93E-10	EC-HARRT
ENSG00000175220	ARHGAP1	402,2171115	1,155691536	0,168749722	6,848553707	7,46E-12	3,94E-10	EC-HARRT
ENSG00000102125	TAZ	90,36389447	-0,938705713	0,13707531	-6,848102066	7,48E-12	3,95E-10	EC-HARRT
ENSG00000174718	KIAA1551	359,573074	1,497639334	0,218770278	6,845716649	7,61E-12	4,00E-10	EC-HARRT
ENSG00000111142	METAP2	131,5747747	1,15516869	0,168925099	6,838348473	8,01E-12	4,21E-10	EC-HARRT
ENSG00000096996	IL12RB1	87,64833418	1,129272685	0,165155379	6,837637942	8,05E-12	4,21E-10	EC-HARRT
ENSG00000173744	AGFG1	92,05557982	1,724922963	0,252258687	6,837913037	8,04E-12	4,21E-10	EC-HARRT
ENSG00000123728	RAP2C	215,0062542	1,27803026	0,186960432	6,835832834	8,15E-12	4,24E-10	EC-HARRT
ENSG00000163104	SMARCAD1	42,21089484	1,67749163	0,245393415	6,83592766	8,15E-12	4,24E-10	EC-HARRT
ENSG00000232888	RPS11P5	37,77780341	1,253607568	0,18338847	6,835803639	8,15E-12	4,24E-10	EC-HARRT
ENSG00000175471	MCTP1	166,9451434	1,505061764	0,220240942	6,833705615	8,27E-12	4,29E-10	EC-HARRT
ENSG00000183283	DAZAP2	2744,187303	0,821715532	0,120276998	6,831859329	8,38E-12	4,34E-10	EC-HARRT
ENSG00000188186	LAMTOR4	405,2624762	0,836094259	0,122401219	6,830767446	8,45E-12	4,37E-10	EC-HARRT
ENSG00000135269	TES	556,2072122	1,045453457	0,153068163	6,8299863	8,49E-12	4,38E-10	EC-HARRT
ENSG00000123562	MORF4L2	191,6357408	1,488553326	0,218176704	6,82269599	8,93E-12	4,60E-10	EC-HARRT
ENSG00000230989	HSBP1	425,589017	1,289802391	0,189182349	6,817773417	9,25E-12	4,75E-10	EC-HARRT
ENSG00000183617	MRPL54	76,11314779	1,19851837	0,175800788	6,8174801	9,27E-12	4,75E-10	EC-HARRT
ENSG00000119705	SLIRP	43,08355666	1,474179042	0,216384851	6,812764561	9,57E-12	4,90E-10	EC-HARRT
ENSG00000092140	G2E3	53,41545402	1,512558544	0,222160722	6,808397678	9,87E-12	5,04E-10	EC-HARRT
ENSG00000108829	LRRC59	94,10153946	1,074464407	0,157917566	6,803957485	1,02E-11	5,18E-10	EC-HARRT
ENSG00000135046	ANXA1	1951,354909	1,471373658	0,216246408	6,804153068	1,02E-11	5,18E-10	EC-HARRT
ENSG00000171928	TVP23B	73,43581147	1,470005722	0,216080198	6,803056176	1,02E-11	5,20E-10	EC-HARRT
ENSG00000119541	VPS4B	182,8933626	1,390655637	0,204582276	6,797537236	1,06E-11	5,39E-10	EC-HARRT
ENSG00000139946	PELI2	120,1187194	1,633059471	0,240394271	6,793254538	1,10E-11	5,54E-10	EC-HARRT
ENSG00000232112	TMA7	319,4290605	1,284459564	0,189175648	6,789772248	1,12E-11	5,67E-10	EC-HARRT
ENSG00000128585	MKLN1	127,9163621	1,344315049	0,198013982	6,788990543	1,13E-11	5,69E-10	EC-HARRT
ENSG00000185946	RNPC3	66,61559612	1,355522802	0,199854135	6,782560705	1,18E-11	5,94E-10	EC-HARRT
ENSG00000100030	MAPK1	214,8686895	0,988054418	0,145726942	6,78017672	1,20E-11	6,02E-10	EC-HARRT
ENSG00000085274	MYNN	75,62711912	1,544519077	0,227874363	6,777941397	1,22E-11	6,10E-10	EC-HARRT
ENSG00000138670	RASGEF1B	532,0568094	2,325528237	0,34318521	6,7763067	1,23E-11	6,16E-10	EC-HARRT
ENSG00000109756	RAPGEF2	58,40452185	1,540518673	0,227578909	6,769162735	1,30E-11	6,46E-10	EC-HARRT
ENSG00000137393	RNF144B	776,9028744	1,83791165	0,271702278	6,764432243	1,34E-11	6,66E-10	EC-HARRT
ENSG00000152944	MED21	61,3281887	1,681444733	0,248586875	6,764012499	1,34E-11	6,67E-10	EC-HARRT
ENSG00000053770	AP5M1	82,43526587	1,495015418	0,221048149	6,763302121	1,35E-11	6,69E-10	EC-HARRT
ENSG00000166439	RNF169	48,85959712	1,726600034	0,25532767	6,762291126	1,36E-11	6,72E-10	EC-HARRT
ENSG00000155096	AZIN1	325,4798895	1,190920648	0,176299626	6,755094575	1,43E-11	7,05E-10	EC-HARRT
ENSG00000121058	COIL	47,01461221	1,484198399	0,219835543	6,751403233	1,46E-11	7,22E-10	EC-HARRT
ENSG00000125995	ROMO1	48,8808858	1,245586218	0,184500709	6,751118869	1,47E-11	7,22E-10	EC-HARRT
ENSG00000128708	HAT1	118,6569144	1,37667097	0,204032956	6,747297102	1,51E-11	7,40E-10	EC-HARRT
ENSG00000139239	RPL14P1	32,97794249	-1,470179318	0,217907969	-6,746790046	1,51E-11	7,41E-10	EC-HARRT
ENSG00000124177	CHD6	114,3779298	1,319916283	0,195726145	6,743689177	1,54E-11	7,56E-10	EC-HARRT
ENSG00000176261	ZBTB8OS	51,78246775	1,532171585	0,22745205	6,73623994	1,63E-11	7,94E-10	EC-HARRT
ENSG00000113811	SELENOK	202,6193539	1,692115199	0,25124415	6,734943665	1,64E-11	8,00E-10	EC-HARRT
ENSG00000196505	GDAP2	131,5157907	1,186570353	0,176205303	6,734021821	1,65E-11	8,03E-10	EC-HARRT
ENSG00000091009	RBM27	81,24037512	1,612354361	0,239447981	6,733631068	1,65E-11	8,04E-10	EC-HARRT
ENSG00000136536	43531	364,9049613	1,402144993	0,208343623	6,729963576	1,70E-11	8,23E-10	EC-HARRT
ENSG00000197045	GMFB	189,3479487	1,214137337	0,180428817	6,729176381	1,71E-11	8,26E-10	EC-HARRT
ENSG00000047410	TPR	285,5461758	1,070231862	0,159068864	6,728104013	1,72E-11	8,30E-10	EC-HARRT
ENSG00000104408	EIF3E	917,6050722	1,039476137	0,15460368	6,723488993	1,77E-11	8,55E-10	EC-HARRT
ENSG00000095015	MAP3K1	354,4530699	1,412656201	0,210127666	6,722847248	1,78E-11	8,58E-10	EC-HARRT
ENSG00000013441	CLK1	800,1689878	1,867943303	0,277891806	6,721836573	1,79E-11	8,61E-10	EC-HARRT
ENSG00000138231	DBR1	47,01272651	1,736511495	0,25834187	6,721757861	1,80E-11	8,61E-10	EC-HARRT
ENSG00000008988	RPS20	2084,203696	0,994848163	0,148012999	6,721356699	1,80E-11	8,62E-10	EC-HARRT
ENSG00000074319	TSG101	214,7320225	1,283502862	0,191097336	6,716487478	1,86E-11	8,89E-10	EC-HARRT
ENSG00000180879	SSR4	309,7161629	0,856233541	0,127486218	6,716283194	1,86E-11	8,89E-10	EC-HARRT
ENSG00000092841	MYL6	2014,670291	1,045221228	0,155848815	6,706635716	1,99E-11	9,48E-10	EC-HARRT
ENSG00000106052	TAX1BP1	569,5693207	1,119602102	0,167048078	6,702274681	2,05E-11	9,73E-10	EC-HARRT
ENSG00000159840	ZYX	957,300555	-1,050302384	0,156702144	-6,70253999	2,05E-11	9,73E-10	EC-HARRT
ENSG00000215712	TMEM242	45,10725131	1,340187447	0,199994353	6,701126449	2,07E-11	9,79E-10	EC-HARRT
ENSG00000060339	CCAR1	196,8390106	1,038783563	0,155027652	6,700634044	2,08E-11	9,80E-10	EC-HARRT
ENSG00000169020	ATP5I	89,33356695	1,056073917	0,157736313	6,695185784	2,15E-11	1,02E-09	EC-HARRT
ENSG00000166225	FRS2	81,35737536	1,69858087	0,253953284	6,688556437	2,25E-11	1,06E-09	EC-HARRT
ENSG00000272579	NA	21,38554789	2,033376316	0,304096526	6,686614746	2,28E-11	1,07E-09	EC-HARRT
ENSG00000165699	TSC1	94,2903175	1,334323503	0,199604959	6,684821416	2,31E-11	1,08E-09	EC-HARRT
ENSG00000104412	EMC2	37,17079099	1,783547913	0,266908934	6,682233836	2,35E-11	1,10E-09	EC-HARRT
ENSG00000198231	DDX42	87,92657741	1,148179623	0,171840138	6,681673055	2,36E-11	1,10E-09	EC-HARRT
ENSG00000234741	GAS5	336,982129	1,369532846	0,205060389	6,678680623	2,41E-11	1,12E-09	EC-HARRT
ENSG00000150316	CWC15	110,7619683	1,360948752	0,203888386	6,674969482	2,47E-11	1,15E-09	EC-HARRT
ENSG00000188342	GTF2F2	83,6083485	1,138219657	0,170734491	6,666606427	2,62E-11	1,22E-09	EC-HARRT
ENSG00000136527	TRA2B	446,1747235	1,007555527	0,151193711	6,664004191	2,66E-11	1,24E-09	EC-HARRT
ENSG00000133858	ZFC3H1	264,4041287	0,987962243	0,148259756	6,663725024	2,67E-11	1,24E-09	EC-HARRT
ENSG00000132485	ZRANB2	134,9906557	1,316593628	0,197638011	6,661641762	2,71E-11	1,25E-09	EC-HARRT
ENSG00000164951	PDP1	377,3564027	1,144064519	0,171775599	6,660227219	2,73E-11	1,26E-09	EC-HARRT
ENSG00000139146	FAM60A	192,9570329	1,299886923	0,19521502	6,658744404	2,76E-11	1,27E-09	EC-HARRT
ENSG00000181467	RAP2B	722,7785238	1,276570217	0,191708298	6,658919978	2,76E-11	1,27E-09	EC-HARRT
ENSG00000100568	VTI1B	249,4988135	0,806790075	0,121220995	6,6555309	2,82E-11	1,30E-09	EC-HARRT
ENSG00000205413	SAMD9	134,7668035	1,732537473	0,260324975	6,655287188	2,83E-11	1,30E-09	EC-HARRT
ENSG00000121774	KHDRBS1	164,856345	1,054263768	0,158537394	6,649937525	2,93E-11	1,34E-09	EC-HARRT
ENSG00000173545	ZNF622	167,3269978	1,101247356	0,165639284	6,648467269	2,96E-11	1,35E-09	EC-HARRT
ENSG00000132300	PTCD3	160,1946363	1,367478781	0,205709429	6,647623242	2,98E-11	1,36E-09	EC-HARRT
ENSG00000114166	KAT2B	37,25437417	1,555881628	0,234128927	6,645405353	3,02E-11	1,37E-09	EC-HARRT
ENSG00000150459	SAP18	348,8681589	1,027219741	0,154573319	6,645517789	3,02E-11	1,37E-09	EC-HARRT
ENSG00000122958	VPS26A	200,1450428	1,47261341	0,221632576	6,644390617	3,04E-11	1,38E-09	EC-HARRT
ENSG00000104331	IMPAD1	45,36326598	1,424365414	0,2144001	6,643492316	3,06E-11	1,39E-09	EC-HARRT
ENSG00000164164	OTUD4	79,2784402	1,505762917	0,226658541	6,643309833	3,07E-11	1,39E-09	EC-HARRT
ENSG00000153914	SREK1	295,3380462	1,547879378	0,233018428	6,642733764	3,08E-11	1,39E-09	EC-HARRT
ENSG00000153147	SMARCA5	351,7616001	1,054686608	0,158919758	6,636598361	3,21E-11	1,45E-09	EC-HARRT
ENSG00000137500	CCDC90B	88,1619454	1,572461698	0,237138399	6,630987238	3,33E-11	1,50E-09	EC-HARRT
ENSG00000164327	RICTOR	208,2516884	1,984982563	0,299365294	6,630636887	3,34E-11	1,50E-09	EC-HARRT
ENSG00000147162	OGT	530,6073316	1,207812542	0,182202987	6,628939303	3,38E-11	1,51E-09	EC-HARRT
ENSG00000123505	AMD1	472,1881057	1,400469259	0,211330882	6,626903024	3,43E-11	1,53E-09	EC-HARRT
ENSG00000101109	STK4	574,9817305	1,083089022	0,163471042	6,625571174	3,46E-11	1,54E-09	EC-HARRT
ENSG00000223959	AFG3L1P	85,63784031	1,120494579	0,169184972	6,62289662	3,52E-11	1,57E-09	EC-HARRT
ENSG00000213593	TMX2	151,8323631	1,132033325	0,170962763	6,621519839	3,56E-11	1,58E-09	EC-HARRT
ENSG00000080802	CNOT4	74,91975538	1,260535115	0,190398451	6,620511402	3,58E-11	1,59E-09	EC-HARRT
ENSG00000092020	PPP2R3C	130,7993713	1,265551649	0,191176932	6,619792646	3,60E-11	1,59E-09	EC-HARRT
ENSG00000157538	DSCR3	228,7632897	0,776739405	0,117444863	6,613651566	3,75E-11	1,66E-09	EC-HARRT
ENSG00000174125	TLR1	164,5332945	1,562182199	0,236253238	6,612320802	3,78E-11	1,67E-09	EC-HARRT
ENSG00000147140	NONO	861,0437412	0,734802814	0,111161254	6,610242244	3,84E-11	1,69E-09	EC-HARRT
ENSG00000075790	BCAP29	155,6093041	1,27261073	0,192728706	6,603119773	4,03E-11	1,77E-09	EC-HARRT
ENSG00000134480	CCNH	175,6003328	1,525899582	0,231109212	6,602504362	4,04E-11	1,78E-09	EC-HARRT
ENSG00000100387	RBX1	164,0091324	1,305303024	0,197768906	6,600142806	4,11E-11	1,80E-09	EC-HARRT
ENSG00000137876	RSL24D1	453,6229014	1,267655728	0,192221226	6,594774956	4,26E-11	1,87E-09	EC-HARRT
ENSG00000125743	SNRPD2	293,2047157	1,023970195	0,155351742	6,591301642	4,36E-11	1,91E-09	EC-HARRT
ENSG00000166595	FAM96B	125,6815445	1,017708676	0,154459437	6,588841026	4,43E-11	1,93E-09	EC-HARRT
ENSG00000242814	NA	2,863394402	-1,986442464	0,301587497	-6,586620751	4,50E-11	1,96E-09	EC-HARRT
ENSG00000198918	RPL39	1068,772369	1,143602189	0,173734032	6,582488057	4,63E-11	2,01E-09	EC-HARRT
ENSG00000100911	PSME2	632,3732589	1,049119406	0,159399522	6,581697302	4,65E-11	2,02E-09	EC-HARRT
ENSG00000139132	FGD4	142,0081171	1,376110565	0,209249381	6,576414024	4,82E-11	2,09E-09	EC-HARRT
ENSG00000078674	PCM1	262,1854144	1,339879993	0,203756709	6,575881598	4,84E-11	2,09E-09	EC-HARRT
ENSG00000004700	RECQL	177,1705776	1,504376258	0,228985255	6,569751639	5,04E-11	2,18E-09	EC-HARRT
ENSG00000123200	ZC3H13	222,0259605	1,475794073	0,224649358	6,569322468	5,05E-11	2,18E-09	EC-HARRT
ENSG00000139218	SCAF11	516,127778	1,001713821	0,152498046	6,568699372	5,08E-11	2,19E-09	EC-HARRT
ENSG00000067208	EVI5	103,9050204	1,308850187	0,199271285	6,568182605	5,09E-11	2,19E-09	EC-HARRT
ENSG00000130066	SAT1	12000,45492	1,222981822	0,186364809	6,562300187	5,30E-11	2,27E-09	EC-HARRT
ENSG00000138182	KIF20B	55,60314121	2,218854168	0,338250114	6,559803168	5,39E-11	2,31E-09	EC-HARRT
ENSG00000166501	PRKCB	307,5192318	1,049438035	0,15997949	6,55982861	5,39E-11	2,31E-09	EC-HARRT
ENSG00000169925	BRD3	291,6132845	1,498084426	0,228417198	6,55854481	5,43E-11	2,32E-09	EC-HARRT
ENSG00000145734	BDP1	203,689521	1,246425878	0,190085621	6,557181289	5,48E-11	2,34E-09	EC-HARRT
ENSG00000130177	CDC16	55,70966503	1,235736746	0,18848072	6,556303185	5,52E-11	2,35E-09	EC-HARRT
ENSG00000089916	GPATCH2L	135,2650321	1,078779003	0,16455669	6,555667843	5,54E-11	2,35E-09	EC-HARRT
ENSG00000070770	CSNK2A2	163,7460865	1,53010819	0,233446777	6,554419842	5,59E-11	2,37E-09	EC-HARRT
ENSG00000236287	ZBED5	85,24625618	1,457685723	0,222406547	6,554149336	5,60E-11	2,37E-09	EC-HARRT
ENSG00000101439	CST3	4592,299139	-1,278584772	0,195128827	-6,552516074	5,66E-11	2,39E-09	EC-HARRT
ENSG00000169592	INO80E	22,21764855	-1,386452066	0,211631991	-6,551240476	5,71E-11	2,41E-09	EC-HARRT
ENSG00000109323	MANBA	196,7418256	0,872399224	0,133269058	6,546149852	5,90E-11	2,49E-09	EC-HARRT
ENSG00000121274	PAPD5	184,122233	1,718871422	0,26261986	6,545093059	5,95E-11	2,50E-09	EC-HARRT
ENSG00000162607	USP1	110,0891786	0,979791071	0,149786052	6,541270416	6,10E-11	2,56E-09	EC-HARRT
ENSG00000068366	ACSL4	256,6148736	1,123117701	0,171750321	6,539246585	6,18E-11	2,59E-09	EC-HARRT
ENSG00000179632	MAF1	228,0477416	-0,88972066	0,136070388	-6,538679526	6,21E-11	2,60E-09	EC-HARRT
ENSG00000125835	SNRPB	416,4156178	0,860770417	0,131946167	6,523648545	6,86E-11	2,87E-09	EC-HARRT
ENSG00000074695	LMAN1	55,81999276	1,634181859	0,250521285	6,523125814	6,89E-11	2,87E-09	EC-HARRT
ENSG00000187605	TET3	102,1242374	1,090161987	0,167157792	6,521753941	6,95E-11	2,90E-09	EC-HARRT
ENSG00000096401	CDC5L	148,4424654	1,212542405	0,185958973	6,520483455	7,01E-11	2,92E-09	EC-HARRT
ENSG00000256683	ZNF350	73,59590164	1,477840547	0,226762591	6,517126739	7,17E-11	2,98E-09	EC-HARRT
ENSG00000152061	RABGAP1L	449,6965342	1,440551845	0,221165411	6,513459043	7,34E-11	3,05E-09	EC-HARRT
ENSG00000134109	EDEM1	184,516638	1,376271872	0,211318974	6,512769984	7,38E-11	3,06E-09	EC-HARRT
ENSG00000153975	ZUFSP	45,10575688	1,678007982	0,25771632	6,511066039	7,46E-11	3,09E-09	EC-HARRT
ENSG00000137776	SLTM	265,8295626	1,053343843	0,161833547	6,508810202	7,57E-11	3,13E-09	EC-HARRT
ENSG00000178449	COX14	63,32970588	1,091639147	0,167830936	6,504397663	7,80E-11	3,21E-09	EC-HARRT
ENSG00000164919	COX6C	173,034322	1,259935559	0,193896908	6,497966227	8,14E-11	3,35E-09	EC-HARRT
ENSG00000198431	TXNRD1	243,069407	1,168578893	0,179985995	6,492610135	8,44E-11	3,47E-09	EC-HARRT
ENSG00000165264	NDUFB6	74,32274676	1,459562932	0,224830208	6,491845306	8,48E-11	3,48E-09	EC-HARRT
ENSG00000151366	NDUFC2	144,961287	1,05933634	0,163197654	6,491124789	8,52E-11	3,49E-09	EC-HARRT
ENSG00000198945	L3MBTL3	34,58976534	1,709931242	0,263537092	6,488389273	8,68E-11	3,55E-09	EC-HARRT
ENSG00000117614	SYF2	242,6148216	1,166753017	0,179874412	6,486486894	8,79E-11	3,59E-09	EC-HARRT
ENSG00000119787	ATL2	47,09568237	1,835424561	0,283022677	6,485079506	8,87E-11	3,61E-09	EC-HARRT
ENSG00000131401	NAPSB	2006,227145	-1,634721879	0,252110658	-6,484144278	8,92E-11	3,63E-09	EC-HARRT
ENSG00000198836	OPA1	170,6352222	1,190451705	0,183617819	6,483312504	8,97E-11	3,65E-09	EC-HARRT
ENSG00000113240	CLK4	140,7715283	1,414202629	0,218171247	6,482076127	9,05E-11	3,67E-09	EC-HARRT
ENSG00000152700	SAR1B	160,9443284	1,395859453	0,215372264	6,481147709	9,10E-11	3,69E-09	EC-HARRT
ENSG00000123636	BAZ2B	169,9568022	1,318735437	0,203536923	6,479096844	9,23E-11	3,73E-09	EC-HARRT
ENSG00000129003	VPS13C	327,8883811	1,057690287	0,163361841	6,474524775	9,51E-11	3,84E-09	EC-HARRT
ENSG00000164190	NIPBL	310,6588159	1,184392435	0,182961828	6,473440118	9,58E-11	3,86E-09	EC-HARRT
ENSG00000115289	PCGF1	34,12444708	1,408209348	0,217564272	6,472613046	9,63E-11	3,88E-09	EC-HARRT
ENSG00000109445	ZNF330	82,84997325	1,269232085	0,196366054	6,463602345	1,02E-10	4,11E-09	EC-HARRT
ENSG00000106591	MRPL32	85,66608971	1,399609771	0,216698793	6,458779737	1,06E-10	4,24E-09	EC-HARRT
ENSG00000183291	SELENOF	373,2865393	1,115970203	0,17283361	6,456905004	1,07E-10	4,28E-09	EC-HARRT
ENSG00000121766	ZCCHC17	67,14538027	1,324452634	0,205304836	6,451151651	1,11E-10	4,44E-09	EC-HARRT
ENSG00000153989	NUS1	70,36124289	1,324411412	0,205393805	6,44815658	1,13E-10	4,52E-09	EC-HARRT
ENSG00000106588	PSMA2	319,3693401	1,175419679	0,182405703	6,443985353	1,16E-10	4,64E-09	EC-HARRT
ENSG00000067596	DHX8	207,6516982	1,137711025	0,176678066	6,439458231	1,20E-10	4,77E-09	EC-HARRT
ENSG00000198727	MT-CYB	11156,43372	0,893736907	0,138828899	6,437686322	1,21E-10	4,82E-09	EC-HARRT
ENSG00000165916	PSMC3	245,7081963	0,809840251	0,125851174	6,434904209	1,24E-10	4,90E-09	EC-HARRT
ENSG00000111845	PAK1IP1	45,91378107	1,494931045	0,232429569	6,431759305	1,26E-10	5,00E-09	EC-HARRT
ENSG00000141378	PTRH2	32,84903281	1,712226589	0,266346996	6,428556037	1,29E-10	5,10E-09	EC-HARRT
ENSG00000149100	EIF3M	458,3070009	1,055792973	0,164244906	6,428162674	1,29E-10	5,10E-09	EC-HARRT
ENSG00000151893	CACUL1	505,0814793	1,229664664	0,191366761	6,425696182	1,31E-10	5,18E-09	EC-HARRT
ENSG00000133226	SRRM1	497,1672799	1,013720268	0,157770265	6,42529358	1,32E-10	5,18E-09	EC-HARRT
ENSG00000175054	ATR	89,90504269	1,232329249	0,191870931	6,422699052	1,34E-10	5,27E-09	EC-HARRT
ENSG00000139746	RBM26	102,9078665	1,528689622	0,238110008	6,420098162	1,36E-10	5,35E-09	EC-HARRT
ENSG00000174173	TRMT10C	49,42087526	1,47212535	0,229382228	6,417782945	1,38E-10	5,42E-09	EC-HARRT
ENSG00000187239	FNBP1	290,1024636	1,070647728	0,166912731	6,414416233	1,41E-10	5,53E-09	EC-HARRT
ENSG00000250568	NA	11,16151449	-1,539205083	0,240058831	-6,411782793	1,44E-10	5,62E-09	EC-HARRT
ENSG00000218175	NA	97,79608015	-1,28043901	0,1997272	-6,410939567	1,45E-10	5,65E-09	EC-HARRT
ENSG00000134602	STK26	196,1681662	1,103981857	0,172212173	6,410591312	1,45E-10	5,65E-09	EC-HARRT
ENSG00000266472	MRPS21	120,0134186	0,939686365	0,146665432	6,407006427	1,48E-10	5,78E-09	EC-HARRT
ENSG00000102317	RBM3	1608,181469	0,938386879	0,146473331	6,40653744	1,49E-10	5,78E-09	EC-HARRT
ENSG00000090470	PDCD7	26,31565286	1,701830233	0,265699323	6,405098105	1,50E-10	5,83E-09	EC-HARRT
ENSG00000145833	DDX46	162,3835255	0,919279903	0,143540193	6,404337922	1,51E-10	5,85E-09	EC-HARRT
ENSG00000185947	ZNF267	201,6520846	1,641882592	0,256451465	6,40231317	1,53E-10	5,92E-09	EC-HARRT
ENSG00000134046	MBD2	110,7011204	1,321081591	0,206369581	6,401532553	1,54E-10	5,94E-09	EC-HARRT
ENSG00000154451	GBP5	256,9673547	1,788373377	0,279409043	6,400556528	1,55E-10	5,97E-09	EC-HARRT
ENSG00000132432	SEC61G	50,95724506	1,234687849	0,192976558	6,398123498	1,57E-10	6,06E-09	EC-HARRT
ENSG00000021776	AQR	154,5442535	1,297700271	0,202889069	6,396107386	1,59E-10	6,12E-09	EC-HARRT
ENSG00000055609	KMT2C	661,2178543	1,197105682	0,187164494	6,396008436	1,59E-10	6,12E-09	EC-HARRT
ENSG00000161920	MED11	55,79971584	1,248153853	0,195209493	6,393919871	1,62E-10	6,20E-09	EC-HARRT
ENSG00000139793	MBNL2	83,62118599	1,435513976	0,224557307	6,392639796	1,63E-10	6,24E-09	EC-HARRT
ENSG00000135018	UBQLN1	368,0697378	1,025328149	0,16040378	6,392169485	1,64E-10	6,25E-09	EC-HARRT
ENSG00000048392	RRM2B	93,77392291	1,444227966	0,226001439	6,39034853	1,66E-10	6,32E-09	EC-HARRT
ENSG00000134748	PRPF38A	132,093845	1,252271179	0,195971576	6,390065352	1,66E-10	6,32E-09	EC-HARRT
ENSG00000198744	MTCO3P12	14,72342198	-3,322279005	0,520013936	-6,388826871	1,67E-10	6,36E-09	EC-HARRT
ENSG00000108654	DDX5	7530,088096	0,811847954	0,12708851	6,388051577	1,68E-10	6,38E-09	EC-HARRT
ENSG00000134440	NARS	277,1741442	1,187456982	0,185907728	6,387345985	1,69E-10	6,40E-09	EC-HARRT
ENSG00000130338	TULP4	97,31296552	1,365211993	0,213782257	6,385992988	1,70E-10	6,45E-09	EC-HARRT
ENSG00000167283	ATP5L	458,7312559	1,079192485	0,169002794	6,385648789	1,71E-10	6,46E-09	EC-HARRT
ENSG00000188739	RBM34	81,38984449	1,169103309	0,183104051	6,384912302	1,71E-10	6,48E-09	EC-HARRT
ENSG00000114098	ARMC8	229,0216996	1,147863295	0,179820919	6,383369069	1,73E-10	6,52E-09	EC-HARRT
ENSG00000117569	PTBP2	71,62905193	1,946086843	0,304864726	6,383443789	1,73E-10	6,52E-09	EC-HARRT
ENSG00000136273	HUS1	77,42131286	0,969599335	0,151890278	6,383551015	1,73E-10	6,52E-09	EC-HARRT
ENSG00000198740	ZNF652	98,79078666	1,115996949	0,174907592	6,380494629	1,77E-10	6,63E-09	EC-HARRT
ENSG00000138688	KIAA1109	208,9979407	1,274727587	0,199831611	6,379008697	1,78E-10	6,68E-09	EC-HARRT
ENSG00000255112	CHMP1B	532,7660059	1,333710821	0,209073104	6,379160183	1,78E-10	6,68E-09	EC-HARRT
ENSG00000119446	RBM18	131,4452725	1,172384881	0,183798509	6,37864195	1,79E-10	6,68E-09	EC-HARRT
ENSG00000263900	NA	10,45154332	-3,144832659	0,493135603	-6,377216807	1,80E-10	6,73E-09	EC-HARRT
ENSG00000161217	PCYT1A	139,4610317	1,092477179	0,17133833	6,37613999	1,82E-10	6,77E-09	EC-HARRT
ENSG00000181061	HIGD1A	168,1693182	1,10740388	0,173684961	6,375934189	1,82E-10	6,77E-09	EC-HARRT
ENSG00000116679	IVNS1ABP	266,4973789	1,369102631	0,214755855	6,375158566	1,83E-10	6,80E-09	EC-HARRT
ENSG00000108443	RPS6KB1	120,7523115	1,353608875	0,212413741	6,37251089	1,86E-10	6,90E-09	EC-HARRT
ENSG00000036054	TBC1D23	102,0568092	1,493930583	0,234469425	6,37153685	1,87E-10	6,93E-09	EC-HARRT
ENSG00000080345	RIF1	127,4027317	1,265430211	0,198605784	6,371567768	1,87E-10	6,93E-09	EC-HARRT
ENSG00000128590	DNAJB9	144,6520406	1,723079101	0,270509469	6,369755206	1,89E-10	7,00E-09	EC-HARRT
ENSG00000177733	HNRNPA0	116,0323655	-1,404998402	0,220603549	-6,368883946	1,90E-10	7,03E-09	EC-HARRT
ENSG00000136436	CALCOCO2	446,0174303	0,876037553	0,137556345	6,368572485	1,91E-10	7,03E-09	EC-HARRT
ENSG00000127334	DYRK2	122,8415609	1,393253053	0,218827846	6,366891052	1,93E-10	7,10E-09	EC-HARRT
ENSG00000119328	FAM206A	61,55302234	1,279987879	0,201087727	6,365320736	1,95E-10	7,16E-09	EC-HARRT
ENSG00000177888	ZBTB41	35,18067672	2,173914539	0,341668388	6,362644642	1,98E-10	7,28E-09	EC-HARRT
ENSG00000183520	UTP11L	54,3420388	1,319031937	0,207347877	6,361444138	2,00E-10	7,33E-09	EC-HARRT
ENSG00000118515	SGK1	393,4455808	2,42840724	0,3820269	6,356639392	2,06E-10	7,55E-09	EC-HARRT
ENSG00000135241	PNPLA8	305,8620784	1,185952731	0,186574463	6,356457967	2,06E-10	7,55E-09	EC-HARRT
ENSG00000204642	HLA-F	797,4547379	1,111747001	0,17499114	6,353161669	2,11E-10	7,70E-09	EC-HARRT
ENSG00000112297	AIM1	216,2691664	1,132035415	0,178263838	6,35033682	2,15E-10	7,83E-09	EC-HARRT
ENSG00000163320	CGGBP1	168,9473459	1,047757851	0,165000548	6,350026507	2,15E-10	7,84E-09	EC-HARRT
ENSG00000155506	LARP1	204,9170995	1,079089863	0,169994227	6,347802993	2,18E-10	7,94E-09	EC-HARRT
ENSG00000100664	EIF5	638,2040838	1,376970149	0,216947026	6,347033984	2,20E-10	7,96E-09	EC-HARRT
ENSG00000115808	STRN	22,7325794	1,664391699	0,26223427	6,34696486	2,20E-10	7,96E-09	EC-HARRT
ENSG00000171475	WIPF2	91,52433992	1,306423866	0,205858876	6,346210996	2,21E-10	7,99E-09	EC-HARRT
ENSG00000105372	RPS19	3740,257928	0,746685165	0,117670972	6,345534074	2,22E-10	8,00E-09	EC-HARRT
ENSG00000136146	MED4	172,5040733	1,125402241	0,17735533	6,345466149	2,22E-10	8,00E-09	EC-HARRT
ENSG00000111790	FGFR1OP2	147,5318311	1,288913619	0,203159752	6,34433546	2,23E-10	8,05E-09	EC-HARRT
ENSG00000135164	DMTF1	166,8302274	1,232106644	0,194248092	6,342953639	2,25E-10	8,11E-09	EC-HARRT
ENSG00000165525	NEMF	210,5522941	1,288561249	0,20328546	6,338678854	2,32E-10	8,33E-09	EC-HARRT
ENSG00000101265	RASSF2	594,891125	0,985872565	0,155578447	6,336819694	2,35E-10	8,42E-09	EC-HARRT
ENSG00000132549	VPS13B	194,1292013	0,999490394	0,157819932	6,333106215	2,40E-10	8,61E-09	EC-HARRT
ENSG00000145439	CBR4	39,96914315	1,674782073	0,264698541	6,327129986	2,50E-10	8,94E-09	EC-HARRT
ENSG00000177150	FAM210A	45,19442792	1,512186324	0,239034084	6,326237227	2,51E-10	8,98E-09	EC-HARRT
ENSG00000159388	BTG2	753,7724057	1,507407215	0,238296367	6,325766657	2,52E-10	8,99E-09	EC-HARRT
ENSG00000179387	ELMOD2	37,52023702	1,622238624	0,256541554	6,323492616	2,56E-10	9,11E-09	EC-HARRT
ENSG00000143977	SNRPG	95,24172445	1,16047897	0,183627353	6,319750043	2,62E-10	9,33E-09	EC-HARRT
ENSG00000153187	HNRNPU	550,5205002	0,954066335	0,150975886	6,319329267	2,63E-10	9,34E-09	EC-HARRT
ENSG00000103540	CCP110	80,10078995	1,42220621	0,225100585	6,318092036	2,65E-10	9,40E-09	EC-HARRT
ENSG00000015479	MATR3	831,3260754	1,028001923	0,162748542	6,316504665	2,68E-10	9,48E-09	EC-HARRT
ENSG00000169180	XPO6	174,1683631	0,991588516	0,157018689	6,315098666	2,70E-10	9,55E-09	EC-HARRT
ENSG00000196655	TRAPPC4	71,96937436	1,279788259	0,202660317	6,314942559	2,70E-10	9,55E-09	EC-HARRT
ENSG00000180233	ZNRF2	12,61323781	2,03335403	0,322107363	6,312659264	2,74E-10	9,68E-09	EC-HARRT
ENSG00000134375	TIMM17A	125,5365231	1,345896937	0,213240833	6,311628593	2,76E-10	9,73E-09	EC-HARRT
ENSG00000047365	ARAP2	190,3764894	1,457358763	0,23093681	6,310638669	2,78E-10	9,78E-09	EC-HARRT
ENSG00000103995	CEP152	42,10550125	1,516111876	0,240258112	6,310346242	2,78E-10	9,79E-09	EC-HARRT
ENSG00000035928	RFC1	105,3970907	1,276711421	0,202488963	6,305091408	2,88E-10	1,01E-08	EC-HARRT
ENSG00000114416	FXR1	203,692197	1,015471178	0,161074229	6,304367771	2,89E-10	1,01E-08	EC-HARRT
ENSG00000050130	JKAMP	192,8011054	1,344986734	0,213449192	6,301203221	2,95E-10	1,03E-08	EC-HARRT
ENSG00000084652	TXLNA	184,452796	0,978847316	0,155389684	6,299306929	2,99E-10	1,05E-08	EC-HARRT
ENSG00000133321	RARRES3	107,0479028	1,428493963	0,226794854	6,298617166	3,00E-10	1,05E-08	EC-HARRT
ENSG00000035862	TIMP2	56,08438179	1,365488734	0,216928889	6,294637566	3,08E-10	1,07E-08	EC-HARRT
ENSG00000139180	NDUFA9	161,2109466	0,939175726	0,149219228	6,293932337	3,10E-10	1,08E-08	EC-HARRT
ENSG00000101752	MIB1	36,83545931	2,152133225	0,341951533	6,293679116	3,10E-10	1,08E-08	EC-HARRT
ENSG00000142192	APP	76,05549182	-1,245856967	0,197976943	-6,292939704	3,12E-10	1,08E-08	EC-HARRT
ENSG00000125629	INSIG2	48,7640492	1,565955755	0,248873376	6,292178708	3,13E-10	1,09E-08	EC-HARRT
ENSG00000164944	KIAA1429	111,0817491	1,469100004	0,233564421	6,289913507	3,18E-10	1,10E-08	EC-HARRT
ENSG00000082153	BZW1	822,1437547	1,355844891	0,215575639	6,289416077	3,19E-10	1,10E-08	EC-HARRT
ENSG00000137575	SDCBP	1124,899981	1,208236725	0,192149244	6,288011872	3,22E-10	1,11E-08	EC-HARRT
ENSG00000146425	DYNLT1	177,4050525	1,185679042	0,188633343	6,285628105	3,27E-10	1,13E-08	EC-HARRT
ENSG00000186469	GNG2	755,8941245	1,333094827	0,212242973	6,280984501	3,36E-10	1,16E-08	EC-HARRT
ENSG00000173598	NUDT4	103,8004553	1,470498918	0,234266531	6,277033724	3,45E-10	1,19E-08	EC-HARRT
ENSG00000138668	HNRNPD	175,8369886	1,247371835	0,198727775	6,276786598	3,46E-10	1,19E-08	EC-HARRT
ENSG00000151576	QTRTD1	80,96100103	1,444368316	0,230137406	6,276112792	3,47E-10	1,19E-08	EC-HARRT
ENSG00000213442	RPL18AP3	511,3431469	-0,996898133	0,158860207	-6,275316858	3,49E-10	1,20E-08	EC-HARRT
ENSG00000164338	UTP15	44,98970236	1,517892388	0,241941639	6,273795586	3,52E-10	1,21E-08	EC-HARRT
ENSG00000113643	RARS	76,03445618	1,392431269	0,221969807	6,273066094	3,54E-10	1,21E-08	EC-HARRT
ENSG00000010017	RANBP9	31,67104581	1,446459766	0,230603961	6,272484465	3,55E-10	1,21E-08	EC-HARRT
ENSG00000163840	DTX3L	247,5190612	1,390342364	0,221775823	6,269134055	3,63E-10	1,24E-08	EC-HARRT
ENSG00000155561	NUP205	62,29382718	1,28790688	0,205443539	6,268909141	3,64E-10	1,24E-08	EC-HARRT
ENSG00000124766	SOX4	193,9699353	1,636256495	0,261053087	6,267907091	3,66E-10	1,24E-08	EC-HARRT
ENSG00000198899	MT-ATP6	3826,432899	1,124341407	0,179423496	6,266411223	3,69E-10	1,25E-08	EC-HARRT
ENSG00000221963	APOL6	270,7893208	1,213199742	0,193631979	6,265492644	3,72E-10	1,26E-08	EC-HARRT
ENSG00000157450	RNF111	123,2855364	1,217811246	0,19442229	6,263742936	3,76E-10	1,27E-08	EC-HARRT
ENSG00000111880	RNGTT	49,86993905	1,554243258	0,248182303	6,262506384	3,79E-10	1,28E-08	EC-HARRT
ENSG00000033178	UBA6	143,2980621	1,428645411	0,228158587	6,261633315	3,81E-10	1,29E-08	EC-HARRT
ENSG00000115947	ORC4	92,81626631	1,270475886	0,202968821	6,259463303	3,86E-10	1,30E-08	EC-HARRT
ENSG00000104756	KCTD9	73,8287252	1,945516487	0,310824833	6,259205443	3,87E-10	1,30E-08	EC-HARRT
ENSG00000235655	H3F3AP4	420,9278061	-0,637699803	0,101946397	-6,255246134	3,97E-10	1,34E-08	EC-HARRT
ENSG00000168374	ARF4	231,2882931	1,047272469	0,167433693	6,254849016	3,98E-10	1,34E-08	EC-HARRT
ENSG00000124380	SNRNP27	87,63901649	1,175971284	0,188094605	6,252020266	4,05E-10	1,36E-08	EC-HARRT
ENSG00000162613	FUBP1	292,6327428	1,15243624	0,184325311	6,25218661	4,05E-10	1,36E-08	EC-HARRT
ENSG00000122882	ECD	111,7292923	1,148144674	0,183868145	6,24439146	4,25E-10	1,42E-08	EC-HARRT
ENSG00000164211	STARD4	123,9044258	2,035802571	0,326100476	6,242869048	4,30E-10	1,44E-08	EC-HARRT
ENSG00000234545	FAM133B	56,99673943	1,491507781	0,239067004	6,238869242	4,41E-10	1,47E-08	EC-HARRT
ENSG00000258289	CHURC1	242,6025927	1,376359336	0,220622964	6,238513478	4,42E-10	1,47E-08	EC-HARRT
ENSG00000280120	NA	23,8577014	1,961367997	0,314723343	6,232038519	4,60E-10	1,53E-08	EC-HARRT
ENSG00000144744	UBA3	225,5707142	1,425304973	0,228719566	6,231670514	4,61E-10	1,53E-08	EC-HARRT
ENSG00000144048	DUSP11	77,60094231	1,37024129	0,219932223	6,2302889	4,66E-10	1,55E-08	EC-HARRT
ENSG00000164118	CEP44	33,6547022	1,869797953	0,300142766	6,229695212	4,67E-10	1,55E-08	EC-HARRT
ENSG00000196369	SRGAP2B	272,0512062	1,414205739	0,227043297	6,22879319	4,70E-10	1,56E-08	EC-HARRT
ENSG00000169627	BOLA2B	33,1919396	1,36871443	0,219906587	6,22407201	4,84E-10	1,60E-08	EC-HARRT
ENSG00000213228	RPL12P38	17,3639842	1,159234282	0,186348162	6,220798051	4,95E-10	1,63E-08	EC-HARRT
ENSG00000168461	RAB31	858,6839835	1,243943109	0,199984026	6,220212351	4,96E-10	1,64E-08	EC-HARRT
ENSG00000160588	MPZL3	39,84302793	1,762176598	0,283338797	6,219326885	4,99E-10	1,64E-08	EC-HARRT
ENSG00000171490	RSL1D1	432,7728367	0,899024136	0,144553937	6,219298871	4,99E-10	1,64E-08	EC-HARRT
ENSG00000131469	RPL27	999,0007907	0,913560255	0,146927033	6,217781945	5,04E-10	1,66E-08	EC-HARRT
ENSG00000255717	SNHG1	208,8880325	1,377887218	0,221616982	6,217426134	5,05E-10	1,66E-08	EC-HARRT
ENSG00000122692	SMU1	265,2102385	1,219379667	0,196160929	6,216220892	5,09E-10	1,67E-08	EC-HARRT
ENSG00000115128	SF3B6	134,7477329	1,178922572	0,189760418	6,212689587	5,21E-10	1,71E-08	EC-HARRT
ENSG00000127993	RBM48	56,2653948	1,531891643	0,246659412	6,210554183	5,28E-10	1,73E-08	EC-HARRT
ENSG00000185088	RPS27L	99,25741522	1,319054728	0,212421121	6,209621336	5,31E-10	1,74E-08	EC-HARRT
ENSG00000109536	FRG1	78,18520813	1,120962586	0,180609296	6,206560851	5,42E-10	1,77E-08	EC-HARRT
ENSG00000154144	TBRG1	127,9519437	0,980079504	0,157960016	6,204604985	5,48E-10	1,79E-08	EC-HARRT
ENSG00000163349	HIPK1	223,8119658	1,415504604	0,228143624	6,204445163	5,49E-10	1,79E-08	EC-HARRT
ENSG00000182973	CNOT10	101,5955445	0,887695776	0,143087458	6,203868518	5,51E-10	1,79E-08	EC-HARRT
ENSG00000136897	MRPL50	37,54045257	1,785684081	0,287893542	6,202584711	5,55E-10	1,80E-08	EC-HARRT
ENSG00000116754	SRSF11	555,8746907	1,151366084	0,185688178	6,200535212	5,63E-10	1,82E-08	EC-HARRT
ENSG00000105856	HBP1	294,1445731	1,495151202	0,241290771	6,196470743	5,77E-10	1,87E-08	EC-HARRT
ENSG00000054118	THRAP3	591,2086083	0,985553472	0,159108553	6,194220566	5,86E-10	1,89E-08	EC-HARRT
ENSG00000177885	GRB2	2089,139677	0,954565532	0,154143835	6,192693528	5,91E-10	1,91E-08	EC-HARRT
ENSG00000075142	SRI	214,5156007	1,072242055	0,173208821	6,190458702	6,00E-10	1,94E-08	EC-HARRT
ENSG00000129083	COPB1	306,1092917	1,129891579	0,182558911	6,189188858	6,05E-10	1,95E-08	EC-HARRT
ENSG00000205155	PSENEN	52,94942294	1,157460531	0,18711795	6,185726885	6,18E-10	1,99E-08	EC-HARRT
ENSG00000165288	BRWD3	36,94048696	1,501937462	0,242939779	6,182344734	6,32E-10	2,03E-08	EC-HARRT
ENSG00000165416	SUGT1	154,2148396	1,170009113	0,189273075	6,181592972	6,35E-10	2,04E-08	EC-HARRT
ENSG00000090104	RGS1	730,5984633	2,823781935	0,456903732	6,180255785	6,40E-10	2,05E-08	EC-HARRT
ENSG00000205302	SNX2	647,2307841	1,047360949	0,169557267	6,177033694	6,53E-10	2,09E-08	EC-HARRT
ENSG00000175061	LRRC75A-AS1	569,838611	1,335378584	0,216252138	6,175100035	6,61E-10	2,11E-08	EC-HARRT
ENSG00000234664	HMGN2P5	8,390549433	-2,01080379	0,325661663	-6,174517978	6,64E-10	2,12E-08	EC-HARRT
ENSG00000100796	PPP4R3A	166,2511598	1,428001714	0,231310623	6,173524125	6,68E-10	2,13E-08	EC-HARRT
ENSG00000115540	MOB4	177,8903301	1,616092412	0,261821851	6,17248868	6,72E-10	2,14E-08	EC-HARRT
ENSG00000101916	TLR8	161,59342	1,814695281	0,294010899	6,172204112	6,73E-10	2,14E-08	EC-HARRT
ENSG00000166128	RAB8B	400,8412258	1,726474993	0,279797598	6,170442501	6,81E-10	2,16E-08	EC-HARRT
ENSG00000135766	EGLN1	48,15991736	1,338925741	0,217005	6,170022544	6,83E-10	2,16E-08	EC-HARRT
ENSG00000271383	NBPF19	157,486912	1,112212629	0,180255181	6,170211708	6,82E-10	2,16E-08	EC-HARRT
ENSG00000126860	EVI2A	251,2977616	1,474782896	0,23923353	6,164616198	7,07E-10	2,24E-08	EC-HARRT
ENSG00000178913	TAF7	346,4277852	1,098703827	0,178262991	6,163387147	7,12E-10	2,25E-08	EC-HARRT
ENSG00000261604	NA	15,02017636	2,361489574	0,383178832	6,162891514	7,14E-10	2,26E-08	EC-HARRT
ENSG00000013375	PGM3	28,29810609	1,625624351	0,263852647	6,161106849	7,22E-10	2,28E-08	EC-HARRT
ENSG00000116747	TROVE2	266,4721829	1,197457618	0,19439633	6,159877711	7,28E-10	2,29E-08	EC-HARRT
ENSG00000198712	MT-CO2	17410,63487	0,917554844	0,148961483	6,159678498	7,29E-10	2,29E-08	EC-HARRT
ENSG00000087460	GNAS	728,067983	0,894329096	0,145308632	6,154686652	7,52E-10	2,36E-08	EC-HARRT
ENSG00000160752	FDPS	124,734518	1,032881745	0,167818878	6,154741085	7,52E-10	2,36E-08	EC-HARRT
ENSG00000101974	ATP11C	42,61996763	1,775341265	0,288489578	6,153918201	7,56E-10	2,37E-08	EC-HARRT
ENSG00000177200	CHD9	238,3258314	1,095829413	0,17812314	6,15208903	7,65E-10	2,40E-08	EC-HARRT
ENSG00000172007	RAB33B	50,79551403	1,613936156	0,262406718	6,150513855	7,72E-10	2,42E-08	EC-HARRT
ENSG00000062485	CS	578,7158932	0,789450416	0,128365443	6,150022896	7,75E-10	2,42E-08	EC-HARRT
ENSG00000085224	ATRX	383,6688715	1,191077972	0,193803185	6,145812174	7,96E-10	2,48E-08	EC-HARRT
ENSG00000119655	NPC2	738,9490812	0,843191461	0,137228132	6,144450469	8,02E-10	2,50E-08	EC-HARRT
ENSG00000177889	UBE2N	265,6087603	1,064179308	0,173274134	6,141593583	8,17E-10	2,54E-08	EC-HARRT
ENSG00000114013	CD86	725,1576994	1,210598296	0,197149061	6,140522749	8,23E-10	2,56E-08	EC-HARRT
ENSG00000164162	ANAPC10	28,76410933	1,774063281	0,288995491	6,138723049	8,32E-10	2,58E-08	EC-HARRT
ENSG00000172172	MRPL13	73,2971743	1,445752459	0,235536502	6,138124867	8,35E-10	2,59E-08	EC-HARRT
ENSG00000100731	PCNX	62,85920996	1,515407505	0,246953699	6,136403339	8,44E-10	2,61E-08	EC-HARRT
ENSG00000103274	NUBP1	105,1437675	1,156364381	0,18844375	6,136390211	8,44E-10	2,61E-08	EC-HARRT
ENSG00000105819	PMPCB	228,7898379	1,104167201	0,17995152	6,135914819	8,47E-10	2,62E-08	EC-HARRT
ENSG00000108021	FAM208B	49,71445798	1,36702919	0,222806231	6,135506995	8,49E-10	2,62E-08	EC-HARRT
ENSG00000183087	GAS6	25,25473436	-2,104722926	0,343076514	-6,134849926	8,52E-10	2,63E-08	EC-HARRT
ENSG00000131467	PSME3	278,6991271	0,799441881	0,130399257	6,130724208	8,75E-10	2,69E-08	EC-HARRT
ENSG00000148175	STOM	271,5703957	1,352471932	0,220753001	6,126629882	8,98E-10	2,76E-08	EC-HARRT
ENSG00000271601	LIX1L	40,91872763	1,159930607	0,189348438	6,125905354	9,02E-10	2,77E-08	EC-HARRT
ENSG00000131626	PPFIA1	60,79338107	1,096647127	0,179032657	6,12540275	9,05E-10	2,78E-08	EC-HARRT
ENSG00000197860	SGTB	79,73653038	1,489336739	0,243157749	6,12498161	9,07E-10	2,78E-08	EC-HARRT
ENSG00000116560	SFPQ	242,2281182	1,338843157	0,218661169	6,122912286	9,19E-10	2,81E-08	EC-HARRT
ENSG00000128609	NDUFA5	205,621473	1,134398458	0,185417737	6,118068737	9,47E-10	2,90E-08	EC-HARRT
ENSG00000159256	MORC3	143,7105068	1,03643524	0,169424709	6,117379478	9,51E-10	2,91E-08	EC-HARRT
ENSG00000119632	IFI27L2	35,15804853	1,148084863	0,187686801	6,117025046	9,53E-10	2,91E-08	EC-HARRT
ENSG00000174606	ANGEL2	85,44107327	1,100015706	0,179904249	6,114450941	9,69E-10	2,95E-08	EC-HARRT
ENSG00000138095	LRPPRC	196,0691064	1,077653613	0,176261284	6,11395529	9,72E-10	2,96E-08	EC-HARRT
ENSG00000135521	LTV1	105,6819687	1,046579029	0,171204377	6,113038986	9,78E-10	2,97E-08	EC-HARRT
ENSG00000068305	MEF2A	167,6581855	0,91853561	0,150292584	6,111649601	9,86E-10	2,99E-08	EC-HARRT
ENSG00000174013	FBXO45	33,00656857	1,8842399	0,308294944	6,111809279	9,85E-10	2,99E-08	EC-HARRT
ENSG00000198843	SELENOT	479,2041509	0,97591217	0,159805001	6,106893785	1,02E-09	3,08E-08	EC-HARRT
ENSG00000196683	TOMM7	236,6112871	0,994547522	0,162999317	6,101544096	1,05E-09	3,18E-08	EC-HARRT
ENSG00000125977	EIF2S2	119,648803	1,228210117	0,201319998	6,100785468	1,06E-09	3,19E-08	EC-HARRT
ENSG00000122481	RWDD3	28,08015607	1,376024469	0,225649605	6,098058398	1,07E-09	3,24E-08	EC-HARRT
ENSG00000182117	NOP10	133,0179378	1,276939001	0,20942347	6,097401593	1,08E-09	3,25E-08	EC-HARRT
ENSG00000113282	CLINT1	347,1483362	0,767235935	0,125835253	6,097146219	1,08E-09	3,25E-08	EC-HARRT
ENSG00000115661	STK16	28,07906706	-1,627021896	0,266931915	-6,095269268	1,09E-09	3,29E-08	EC-HARRT
ENSG00000251562	MALAT1	23970,75191	1,140332108	0,187089912	6,09510207	1,09E-09	3,29E-08	EC-HARRT
ENSG00000026297	RNASET2	784,3665906	-0,767386225	0,126009417	-6,089911734	1,13E-09	3,39E-08	EC-HARRT
ENSG00000107897	ACBD5	101,9407175	1,290697968	0,211938869	6,08995402	1,13E-09	3,39E-08	EC-HARRT
ENSG00000093000	NUP50	252,8553598	1,130404023	0,18565066	6,088876954	1,14E-09	3,40E-08	EC-HARRT
ENSG00000163625	WDFY3	47,03169818	1,338593921	0,219872506	6,088045946	1,14E-09	3,42E-08	EC-HARRT
ENSG00000130935	NOL11	81,05700633	1,358109205	0,223110306	6,087164808	1,15E-09	3,43E-08	EC-HARRT
ENSG00000163682	RPL9	1830,657107	1,203773352	0,197759101	6,087069307	1,15E-09	3,43E-08	EC-HARRT
ENSG00000066654	THUMPD1	186,5843259	1,069724714	0,175757061	6,086382596	1,15E-09	3,44E-08	EC-HARRT
ENSG00000253676	TAGLN2P1	3,716046852	-1,938633111	0,318535074	-6,086089949	1,16E-09	3,44E-08	EC-HARRT
ENSG00000134294	SLC38A2	297,9698116	1,354139804	0,222564241	6,084264933	1,17E-09	3,48E-08	EC-HARRT
ENSG00000086065	CHMP5	125,7368616	1,41833373	0,233160154	6,083087981	1,18E-09	3,50E-08	EC-HARRT
ENSG00000149311	ATM	168,1322315	1,08598014	0,178567146	6,08163465	1,19E-09	3,53E-08	EC-HARRT
ENSG00000147274	RBMX	600,5914005	0,822232386	0,135221421	6,080637077	1,20E-09	3,55E-08	EC-HARRT
ENSG00000075884	ARHGAP15	160,6571847	1,302255891	0,214221734	6,07900919	1,21E-09	3,58E-08	EC-HARRT
ENSG00000105122	RASAL3	83,77873014	-1,424660151	0,23441931	-6,077401007	1,22E-09	3,61E-08	EC-HARRT
ENSG00000067533	RRP15	44,17375182	1,434357161	0,236028386	6,077053629	1,22E-09	3,62E-08	EC-HARRT
ENSG00000122008	POLK	88,86889142	1,312826327	0,216091901	6,075314802	1,24E-09	3,65E-08	EC-HARRT
ENSG00000155744	FAM126B	131,7987465	1,462587387	0,240760418	6,074866446	1,24E-09	3,66E-08	EC-HARRT
ENSG00000154874	CCDC144B	134,1631352	1,707473112	0,281331506	6,069256642	1,29E-09	3,78E-08	EC-HARRT
ENSG00000112110	MRPL18	73,09965594	1,397654407	0,230292322	6,069044733	1,29E-09	3,78E-08	EC-HARRT
ENSG00000101132	PFDN4	32,32961988	1,378059869	0,227124508	6,067420387	1,30E-09	3,81E-08	EC-HARRT
ENSG00000125971	DYNLRB1	122,2252416	1,04802557	0,172725993	6,067561425	1,30E-09	3,81E-08	EC-HARRT
ENSG00000144228	SPOPL	125,573732	1,31924949	0,217504646	6,065385344	1,32E-09	3,86E-08	EC-HARRT
ENSG00000135968	GCC2	190,4971637	1,484407011	0,244839305	6,062780691	1,34E-09	3,92E-08	EC-HARRT
ENSG00000148688	RPP30	44,94746045	1,157942422	0,191076433	6,06010068	1,36E-09	3,98E-08	EC-HARRT
ENSG00000066557	LRRC40	51,9362896	1,561107045	0,257758413	6,056473692	1,39E-09	4,05E-08	EC-HARRT
ENSG00000138081	FBXO11	109,1017321	1,450580092	0,239510695	6,056431401	1,39E-09	4,05E-08	EC-HARRT
ENSG00000233830	EIF4HP1	5,011946113	-2,020342127	0,333585952	-6,056436474	1,39E-09	4,05E-08	EC-HARRT
ENSG00000113300	CNOT6	45,32781505	1,69661769	0,280156602	6,055961834	1,40E-09	4,06E-08	EC-HARRT
ENSG00000151247	EIF4E	214,531534	1,387491597	0,229137646	6,055275595	1,40E-09	4,07E-08	EC-HARRT
ENSG00000100902	PSMA6	351,8425263	1,070668112	0,176848545	6,054152805	1,41E-09	4,10E-08	EC-HARRT
ENSG00000140307	GTF2A2	108,5055268	1,261423261	0,208562021	6,048192552	1,46E-09	4,25E-08	EC-HARRT
ENSG00000115355	CCDC88A	288,3825128	1,049627043	0,173597415	6,046328765	1,48E-09	4,29E-08	EC-HARRT
ENSG00000026950	BTN3A1	179,273144	1,455687678	0,24080014	6,045211107	1,49E-09	4,32E-08	EC-HARRT
ENSG00000136891	TEX10	39,46882064	1,166688813	0,193013194	6,044606518	1,50E-09	4,33E-08	EC-HARRT
ENSG00000235225	RPL31P17	1,6695539	-2,640476258	0,437005368	-6,042205541	1,52E-09	4,39E-08	EC-HARRT
ENSG00000278053	DDX52	71,47790443	1,179779805	0,195332906	6,039841563	1,54E-09	4,45E-08	EC-HARRT
ENSG00000213341	CHUK	39,03559879	1,339984131	0,221939175	6,037618769	1,56E-09	4,51E-08	EC-HARRT
ENSG00000135999	EPC2	38,383008	1,518590839	0,251646974	6,034607979	1,59E-09	4,59E-08	EC-HARRT
ENSG00000170540	ARL6IP1	488,869098	0,903223984	0,149707662	6,033251534	1,61E-09	4,62E-08	EC-HARRT
ENSG00000086666	ZFAND6	369,3424806	1,248052768	0,206943453	6,030887892	1,63E-09	4,68E-08	EC-HARRT
ENSG00000188219	POTEE	27,43514143	-2,230434502	0,369862221	-6,030446956	1,64E-09	4,69E-08	EC-HARRT
ENSG00000233594	BTF3P5	1,562913702	-2,397399447	0,397643063	-6,029023691	1,65E-09	4,73E-08	EC-HARRT
ENSG00000123700	KCNJ2	22,00087564	2,53265312	0,42022327	6,026922589	1,67E-09	4,78E-08	EC-HARRT
ENSG00000115233	PSMD14	123,6557785	1,157132224	0,192038103	6,025534547	1,69E-09	4,82E-08	EC-HARRT
ENSG00000058063	ATP11B	95,6312199	1,449868197	0,240707013	6,023373312	1,71E-09	4,88E-08	EC-HARRT
ENSG00000139168	ZCRB1	75,69087547	1,206047411	0,200414797	6,017756333	1,77E-09	5,04E-08	EC-HARRT
ENSG00000164587	RPS14	2362,974229	0,902450583	0,150092645	6,012623614	1,83E-09	5,20E-08	EC-HARRT
ENSG00000104131	EIF3J	64,20286513	1,253662672	0,208690935	6,007269411	1,89E-09	5,37E-08	EC-HARRT
ENSG00000143756	FBXO28	87,41051334	1,245956642	0,207417035	6,007012102	1,89E-09	5,37E-08	EC-HARRT
ENSG00000140612	SEC11A	380,202317	0,785766355	0,130869722	6,004187544	1,92E-09	5,46E-08	EC-HARRT
ENSG00000144597	EAF1	160,9927772	1,646513833	0,27423665	6,003989011	1,93E-09	5,46E-08	EC-HARRT
ENSG00000139163	ETNK1	304,8113098	1,6375785	0,272759872	6,003736875	1,93E-09	5,46E-08	EC-HARRT
ENSG00000122643	NT5C3A	141,8252288	1,01384873	0,168930651	6,00156765	1,95E-09	5,53E-08	EC-HARRT
ENSG00000143183	TMCO1	167,8081931	1,29495626	0,215787365	6,00107545	1,96E-09	5,54E-08	EC-HARRT
ENSG00000068796	KIF2A	62,51097039	1,582027913	0,263654434	6,000384242	1,97E-09	5,56E-08	EC-HARRT
ENSG00000080815	PSEN1	346,5205429	1,184883302	0,197477998	6,000077547	1,97E-09	5,56E-08	EC-HARRT
ENSG00000234009	RPL5P34	17,38063319	-1,908255436	0,31813876	-5,998185936	2,00E-09	5,62E-08	EC-HARRT
ENSG00000250182	EEF1A1P13	35,29974807	-1,605743814	0,267840385	-5,995151986	2,03E-09	5,72E-08	EC-HARRT
ENSG00000071189	SNX13	97,44730373	1,228025684	0,204919703	5,992716486	2,06E-09	5,80E-08	EC-HARRT
ENSG00000114209	PDCD10	94,14114483	1,267961126	0,211651779	5,990788893	2,09E-09	5,87E-08	EC-HARRT
ENSG00000084070	SMAP2	495,8775923	1,092327991	0,182398606	5,98868606	2,12E-09	5,94E-08	EC-HARRT
ENSG00000212664	RPL17P39	21,08553751	-1,528168085	0,255242308	-5,987126881	2,14E-09	5,99E-08	EC-HARRT
ENSG00000077721	UBE2A	245,2438092	1,018576134	0,170183031	5,985180356	2,16E-09	6,05E-08	EC-HARRT
ENSG00000223496	EXOSC6	71,93264808	1,448650851	0,242245454	5,980095085	2,23E-09	6,24E-08	EC-HARRT
ENSG00000120690	ELF1	660,6808129	1,386114345	0,231872413	5,977918314	2,26E-09	6,31E-08	EC-HARRT
ENSG00000221983	UBA52	1582,970742	0,662572978	0,110855213	5,976922149	2,27E-09	6,35E-08	EC-HARRT
ENSG00000172349	IL16	539,9476016	-0,946524857	0,158493905	-5,971995301	2,34E-09	6,53E-08	EC-HARRT
ENSG00000077254	USP33	155,2803338	1,012417842	0,169546447	5,971330342	2,35E-09	6,55E-08	EC-HARRT
ENSG00000048649	RSF1	172,1741815	1,200056647	0,200977823	5,971089896	2,36E-09	6,56E-08	EC-HARRT
ENSG00000147604	RPL7	3485,173213	0,999251885	0,167422789	5,968434117	2,40E-09	6,66E-08	EC-HARRT
ENSG00000116580	GON4L	238,1195874	1,134654051	0,190252924	5,963924378	2,46E-09	6,83E-08	EC-HARRT
ENSG00000240509	RPL34P18	4,157017758	-2,175469319	0,364820473	-5,963122913	2,47E-09	6,86E-08	EC-HARRT
ENSG00000167522	ANKRD11	293,7035866	1,093286263	0,183364988	5,962350133	2,49E-09	6,89E-08	EC-HARRT
ENSG00000166275	BORCS7	108,4140052	1,010016437	0,169475658	5,959654919	2,53E-09	6,99E-08	EC-HARRT
ENSG00000166562	SEC11C	95,5718062	1,075261269	0,180432108	5,959367658	2,53E-09	7,00E-08	EC-HARRT
ENSG00000213523	SRA1	189,1593061	1,112656026	0,18671356	5,959160259	2,54E-09	7,00E-08	EC-HARRT
ENSG00000060237	WNK1	440,4725809	1,074963912	0,180410856	5,958421422	2,55E-09	7,02E-08	EC-HARRT
ENSG00000080822	CLDND1	140,1042392	1,310421931	0,219961682	5,957500968	2,56E-09	7,06E-08	EC-HARRT
ENSG00000115053	NCL	929,8847251	0,879278553	0,147686725	5,953673599	2,62E-09	7,22E-08	EC-HARRT
ENSG00000179295	PTPN11	131,1389204	1,103217029	0,185312254	5,953286977	2,63E-09	7,22E-08	EC-HARRT
ENSG00000164346	NSA2	132,6650314	1,045468129	0,175666168	5,951448366	2,66E-09	7,30E-08	EC-HARRT
ENSG00000102531	FNDC3A	81,11490263	1,260678795	0,211861859	5,950475473	2,67E-09	7,33E-08	EC-HARRT
ENSG00000196154	S100A4	1927,805469	1,213958966	0,20404063	5,94959429	2,69E-09	7,37E-08	EC-HARRT
ENSG00000180389	ATP5EP2	59,64250772	1,163987027	0,195653045	5,949240539	2,69E-09	7,37E-08	EC-HARRT
ENSG00000101608	MYL12A	1495,8004	1,132879208	0,19045711	5,948211698	2,71E-09	7,41E-08	EC-HARRT
ENSG00000142867	BCL10	125,2307827	1,137609659	0,191279732	5,947361229	2,72E-09	7,44E-08	EC-HARRT
ENSG00000198042	MAK16	53,24845229	1,618431047	0,2721305	5,947260766	2,73E-09	7,44E-08	EC-HARRT
ENSG00000101972	STAG2	325,5480374	0,931836688	0,156692818	5,946901069	2,73E-09	7,45E-08	EC-HARRT
ENSG00000157181	C1orf27	48,81195743	1,257750709	0,211552816	5,9453272	2,76E-09	7,51E-08	EC-HARRT
ENSG00000145868	FBXO38	84,73668533	1,297779321	0,218367441	5,943098997	2,80E-09	7,61E-08	EC-HARRT
ENSG00000086589	RBM22	223,0082794	1,006758358	0,169431905	5,94196446	2,82E-09	7,65E-08	EC-HARRT
ENSG00000075089	ACTR6	37,67608753	1,495867984	0,251775273	5,941282341	2,83E-09	7,67E-08	EC-HARRT
ENSG00000147526	TACC1	420,7410342	1,315633977	0,22144426	5,941151863	2,83E-09	7,67E-08	EC-HARRT
ENSG00000150907	FOXO1	146,9171971	1,619456079	0,272644087	5,939817343	2,85E-09	7,73E-08	EC-HARRT
ENSG00000078177	N4BP2	79,08837895	1,196970912	0,201634863	5,936329122	2,91E-09	7,89E-08	EC-HARRT
ENSG00000005700	IBTK	98,94690366	1,210435035	0,203948529	5,935002532	2,94E-09	7,94E-08	EC-HARRT
ENSG00000040341	STAU2	53,02068275	1,48762218	0,250712409	5,933580182	2,96E-09	8,00E-08	EC-HARRT
ENSG00000108671	PSMD11	319,1579876	0,970598718	0,163603498	5,932628142	2,98E-09	8,04E-08	EC-HARRT
ENSG00000023445	BIRC3	238,7821975	1,63451483	0,27576569	5,927187051	3,08E-09	8,30E-08	EC-HARRT
ENSG00000099968	BCL2L13	136,6184148	0,92069751	0,155343019	5,926867614	3,09E-09	8,31E-08	EC-HARRT
ENSG00000278615	C11orf98	47,29167818	1,392321904	0,23492403	5,926690034	3,09E-09	8,31E-08	EC-HARRT
ENSG00000146731	CCT6A	566,1118518	0,857360667	0,144696813	5,925221518	3,12E-09	8,38E-08	EC-HARRT
ENSG00000125944	HNRNPR	483,402554	0,819478833	0,138311818	5,924864872	3,13E-09	8,39E-08	EC-HARRT
ENSG00000116977	LGALS8	230,5916639	0,927502384	0,156553601	5,924503667	3,13E-09	8,40E-08	EC-HARRT
ENSG00000197343	ZNF655	356,0598673	0,784317868	0,132470388	5,92070334	3,21E-09	8,58E-08	EC-HARRT
ENSG00000122545	43715	503,2604571	0,988281914	0,166969932	5,918921457	3,24E-09	8,67E-08	EC-HARRT
ENSG00000241370	RPP21	39,12503232	1,241355165	0,209763713	5,917873714	3,26E-09	8,72E-08	EC-HARRT
ENSG00000065883	CDK13	48,52561972	1,19711727	0,202306565	5,917342679	3,27E-09	8,73E-08	EC-HARRT
ENSG00000144674	GOLGA4	179,8959762	1,261896436	0,213308247	5,915835195	3,30E-09	8,81E-08	EC-HARRT
ENSG00000078808	SDF4	116,146633	-0,908086559	0,153627438	-5,910965993	3,40E-09	9,06E-08	EC-HARRT
ENSG00000118308	LRMP	342,9192785	1,22098794	0,206583764	5,910377056	3,41E-09	9,08E-08	EC-HARRT
ENSG00000198805	PNP	164,76413	1,815363704	0,307199355	5,909399471	3,43E-09	9,13E-08	EC-HARRT
ENSG00000160999	SH2B2	10,88464451	-2,137884546	0,361813555	-5,908801696	3,45E-09	9,15E-08	EC-HARRT
ENSG00000176340	COX8A	305,5041307	0,912517787	0,154438198	5,908627516	3,45E-09	9,15E-08	EC-HARRT
ENSG00000143924	EML4	272,670084	1,419755775	0,24051256	5,903042139	3,57E-09	9,46E-08	EC-HARRT
ENSG00000107036	RIC1	87,0180936	1,272256597	0,215631769	5,900135236	3,63E-09	9,61E-08	EC-HARRT
ENSG00000123607	TTC21B	37,24649634	1,506607792	0,255355211	5,900047167	3,63E-09	9,61E-08	EC-HARRT
ENSG00000125952	MAX	159,236718	0,861850318	0,146118561	5,898294583	3,67E-09	9,70E-08	EC-HARRT
ENSG00000103429	BFAR	123,9626475	0,92523482	0,156934276	5,895683482	3,73E-09	9,84E-08	EC-HARRT
ENSG00000118058	KMT2A	214,2808722	1,276057114	0,216435911	5,895773535	3,73E-09	9,84E-08	EC-HARRT
ENSG00000140262	TCF12	158,0774469	0,906289095	0,153730763	5,89530084	3,74E-09	9,85E-08	EC-HARRT
ENSG00000113810	SMC4	95,18828649	1,393238761	0,236367994	5,894363017	3,76E-09	9,90E-08	EC-HARRT
ENSG00000103496	STX4	56,83826311	1,112731446	0,188852686	5,892060485	3,81E-09	1,00E-07	EC-HARRT
ENSG00000075568	TMEM131	86,53583622	1,036293983	0,175958812	5,889412246	3,88E-09	1,02E-07	EC-HARRT
ENSG00000119953	SMNDC1	87,39991812	1,100089332	0,186803098	5,88903152	3,88E-09	1,02E-07	EC-HARRT
ENSG00000122550	KLHL7	58,65415436	1,290417582	0,219155095	5,888147749	3,91E-09	1,02E-07	EC-HARRT
ENSG00000139324	TMTC3	24,72156294	2,048481699	0,347928056	5,887658854	3,92E-09	1,03E-07	EC-HARRT
ENSG00000119900	OGFRL1	133,8176714	1,311656765	0,222970398	5,882649791	4,04E-09	1,06E-07	EC-HARRT
ENSG00000102390	PBDC1	65,50177666	1,184603984	0,201404213	5,88172394	4,06E-09	1,06E-07	EC-HARRT
ENSG00000226084	RPL17P6	50,5808317	-1,393693577	0,23699445	-5,880701327	4,09E-09	1,07E-07	EC-HARRT
ENSG00000105866	SP4	63,69280385	1,893766926	0,322323441	5,875362092	4,22E-09	1,10E-07	EC-HARRT
ENSG00000273149	NA	3,580816163	-2,70726543	0,460868286	-5,874271485	4,25E-09	1,11E-07	EC-HARRT
ENSG00000241837	ATP5O	317,5293838	0,77975575	0,132771475	5,872916223	4,28E-09	1,11E-07	EC-HARRT
ENSG00000112282	MED23	110,7692453	1,350533054	0,229979808	5,872398383	4,30E-09	1,12E-07	EC-HARRT
ENSG00000177683	THAP5	70,5957379	1,787721338	0,304715009	5,866863416	4,44E-09	1,15E-07	EC-HARRT
ENSG00000213939	RPS12P29	10,32746728	-1,388047094	0,236732324	-5,863361077	4,54E-09	1,18E-07	EC-HARRT
ENSG00000220472	RPS3P4	3,926150015	-1,691773226	0,28870689	-5,859829754	4,63E-09	1,20E-07	EC-HARRT
ENSG00000102103	PQBP1	136,0613932	0,788432034	0,134561567	5,859266157	4,65E-09	1,20E-07	EC-HARRT
ENSG00000101367	MAPRE1	544,0935507	0,856790183	0,146285592	5,856969045	4,71E-09	1,22E-07	EC-HARRT
ENSG00000108094	CUL2	90,65898689	1,155926981	0,197378457	5,856398923	4,73E-09	1,22E-07	EC-HARRT
ENSG00000140264	SERF2	799,9178246	0,839531752	0,143406358	5,854215702	4,79E-09	1,24E-07	EC-HARRT
ENSG00000114744	COMMD2	87,62717573	1,101351425	0,18821314	5,851618133	4,87E-09	1,26E-07	EC-HARRT
ENSG00000215492	HNRNPA1P7	25,68050084	-2,174018565	0,371733999	-5,848317811	4,97E-09	1,28E-07	EC-HARRT
ENSG00000147155	EBP	141,4930517	1,351299089	0,231103349	5,847163592	5,00E-09	1,29E-07	EC-HARRT
ENSG00000173193	PARP14	396,0492825	1,152431855	0,197134277	5,845923256	5,04E-09	1,30E-07	EC-HARRT
ENSG00000254004	ZNF260	26,47648019	2,279393272	0,390069817	5,843552035	5,11E-09	1,31E-07	EC-HARRT
ENSG00000137955	RABGGTB	274,4236291	1,120333406	0,191764186	5,842245263	5,15E-09	1,32E-07	EC-HARRT
ENSG00000083099	LYRM2	82,84699275	1,10519887	0,189219928	5,840816463	5,19E-09	1,33E-07	EC-HARRT
ENSG00000147400	CETN2	23,71053623	1,371251405	0,234787056	5,84040461	5,21E-09	1,33E-07	EC-HARRT
ENSG00000109606	DHX15	342,3092861	1,223300481	0,209533112	5,838220358	5,28E-09	1,35E-07	EC-HARRT
ENSG00000197857	ZNF44	68,2226414	1,460093399	0,250217617	5,835294151	5,37E-09	1,37E-07	EC-HARRT
ENSG00000131979	GCH1	157,3347933	1,243005593	0,213157665	5,831390541	5,50E-09	1,40E-07	EC-HARRT
ENSG00000261609	GAN	41,40354171	1,641190118	0,281491593	5,830334395	5,53E-09	1,41E-07	EC-HARRT
ENSG00000068745	IP6K2	179,1417767	1,160172296	0,199074265	5,827836654	5,62E-09	1,43E-07	EC-HARRT
ENSG00000143612	C1orf43	388,4495376	0,833241365	0,142983865	5,827520219	5,63E-09	1,43E-07	EC-HARRT
ENSG00000235989	MORC2-AS1	27,25556872	1,919801099	0,329574959	5,825081805	5,71E-09	1,45E-07	EC-HARRT
ENSG00000173113	TRMT112	156,943549	0,950757106	0,163246319	5,82406461	5,74E-09	1,46E-07	EC-HARRT
ENSG00000148572	NRBF2	99,27348444	1,356656573	0,233203941	5,817468468	5,97E-09	1,52E-07	EC-HARRT
ENSG00000097033	SH3GLB1	305,6380505	0,707995959	0,12178932	5,813284454	6,13E-09	1,55E-07	EC-HARRT
ENSG00000106245	BUD31	246,285824	1,035728969	0,178264591	5,810065621	6,24E-09	1,58E-07	EC-HARRT
ENSG00000116539	ASH1L	172,4386797	0,933396815	0,160687431	5,80877302	6,29E-09	1,59E-07	EC-HARRT
ENSG00000130741	EIF2S3	997,1952826	0,766653918	0,131995328	5,808189786	6,32E-09	1,60E-07	EC-HARRT
ENSG00000185404	SP140L	104,5204294	0,997290019	0,171773893	5,805829992	6,40E-09	1,62E-07	EC-HARRT
ENSG00000115295	CLIP4	125,0429699	1,500365762	0,258537183	5,803288114	6,50E-09	1,64E-07	EC-HARRT
ENSG00000064313	TAF2	75,05268839	1,14151314	0,196712945	5,80293858	6,52E-09	1,64E-07	EC-HARRT
ENSG00000176731	C8orf59	71,54002565	1,126014278	0,194069336	5,802123607	6,55E-09	1,65E-07	EC-HARRT
ENSG00000091140	DLD	313,1990681	1,205612935	0,207799956	5,801795907	6,56E-09	1,65E-07	EC-HARRT
ENSG00000156052	GNAQ	129,8277522	1,075932098	0,185483759	5,800680917	6,60E-09	1,66E-07	EC-HARRT
ENSG00000196405	EVL	190,3194458	0,931916456	0,160685052	5,799646219	6,65E-09	1,67E-07	EC-HARRT
ENSG00000145088	EAF2	90,21233672	1,470906952	0,253744261	5,796808746	6,76E-09	1,70E-07	EC-HARRT
ENSG00000086061	DNAJA1	668,4822356	1,06257667	0,183310058	5,796608651	6,77E-09	1,70E-07	EC-HARRT
ENSG00000198887	SMC5	176,1536861	0,898073743	0,154961647	5,795458155	6,81E-09	1,70E-07	EC-HARRT
ENSG00000205269	TMEM170B	63,05014221	1,597961731	0,275721216	5,795570446	6,81E-09	1,70E-07	EC-HARRT
ENSG00000100614	PPM1A	99,76867108	1,59232031	0,274797169	5,794529537	6,85E-09	1,71E-07	EC-HARRT
ENSG00000011405	PIK3C2A	77,02443625	1,206759285	0,208307436	5,793164699	6,91E-09	1,72E-07	EC-HARRT
ENSG00000198464	ZNF480	38,45651871	1,734901799	0,299487968	5,792893146	6,92E-09	1,73E-07	EC-HARRT
ENSG00000163510	CWC22	92,0643542	1,528291421	0,263863529	5,791976734	6,96E-09	1,73E-07	EC-HARRT
ENSG00000166326	TRIM44	136,2437315	0,990020025	0,170943525	5,791503512	6,98E-09	1,74E-07	EC-HARRT
ENSG00000115084	SLC35F5	65,32452214	1,170151531	0,202131947	5,789047939	7,08E-09	1,76E-07	EC-HARRT
ENSG00000075292	ZNF638	197,6126388	1,254039729	0,216664516	5,787933123	7,13E-09	1,77E-07	EC-HARRT
ENSG00000170776	AKAP13	1474,947665	0,740536262	0,12795701	5,787383274	7,15E-09	1,77E-07	EC-HARRT
ENSG00000125249	RAP2A	39,54517631	1,543874046	0,26688935	5,78469708	7,26E-09	1,80E-07	EC-HARRT
ENSG00000189114	BLOC1S3	47,44380985	1,519645427	0,26278388	5,782871573	7,34E-09	1,82E-07	EC-HARRT
ENSG00000066777	ARFGEF1	73,03775689	1,17471517	0,203144398	5,78266091	7,35E-09	1,82E-07	EC-HARRT
ENSG00000078369	GNB1	244,6846346	0,819046971	0,141656969	5,781903803	7,39E-09	1,83E-07	EC-HARRT
ENSG00000119801	YPEL5	1200,969312	1,478892013	0,255909515	5,778964538	7,52E-09	1,86E-07	EC-HARRT
ENSG00000058729	RIOK2	68,44599076	1,435230122	0,248560407	5,774170301	7,73E-09	1,91E-07	EC-HARRT
ENSG00000081320	STK17B	1668,208648	1,056098759	0,182946953	5,772704832	7,80E-09	1,92E-07	EC-HARRT
ENSG00000166037	CEP57	133,2793798	1,186685176	0,205655687	5,770252183	7,92E-09	1,95E-07	EC-HARRT
ENSG00000172809	RPL38	841,4076489	0,841752017	0,145882059	5,770085926	7,92E-09	1,95E-07	EC-HARRT
ENSG00000177576	C18orf32	196,6697819	1,060208565	0,18377486	5,769062018	7,97E-09	1,96E-07	EC-HARRT
ENSG00000067334	DNTTIP2	398,6308057	1,097471844	0,190252279	5,76850825	8,00E-09	1,96E-07	EC-HARRT
ENSG00000149313	AASDHPPT	99,1059196	1,379291988	0,239105111	5,768559195	8,00E-09	1,96E-07	EC-HARRT
ENSG00000135823	STX6	48,16353778	1,235148098	0,214248025	5,765038441	8,16E-09	2,00E-07	EC-HARRT
ENSG00000126698	DNAJC8	266,736718	0,887025417	0,153965243	5,761205584	8,35E-09	2,04E-07	EC-HARRT
ENSG00000144895	EIF2A	348,1576251	1,035244176	0,179694506	5,761134252	8,36E-09	2,04E-07	EC-HARRT
ENSG00000163166	IWS1	165,8851273	0,965663915	0,167635606	5,76049409	8,39E-09	2,05E-07	EC-HARRT
ENSG00000132952	USPL1	120,8919092	1,546107727	0,268506879	5,758168035	8,50E-09	2,08E-07	EC-HARRT
ENSG00000165732	DDX21	362,2575389	1,193278197	0,207288607	5,756602897	8,58E-09	2,09E-07	EC-HARRT
ENSG00000118873	RAB3GAP2	84,66661963	1,296683341	0,225283499	5,755784797	8,62E-09	2,10E-07	EC-HARRT
ENSG00000092439	TRPM7	98,68926655	1,159810367	0,201717407	5,749679146	8,94E-09	2,18E-07	EC-HARRT
ENSG00000158987	RAPGEF6	73,49713543	1,36228097	0,236982804	5,748438054	9,01E-09	2,19E-07	EC-HARRT
ENSG00000148229	POLE3	210,725601	0,864771614	0,150486921	5,746490189	9,11E-09	2,21E-07	EC-HARRT
ENSG00000120742	SERP1	819,1788751	0,644460934	0,112175843	5,745095536	9,19E-09	2,23E-07	EC-HARRT
ENSG00000163939	PBRM1	105,796668	1,194959813	0,208020192	5,744441446	9,22E-09	2,24E-07	EC-HARRT
ENSG00000138376	BARD1	63,03679956	1,464975986	0,255152751	5,741564528	9,38E-09	2,27E-07	EC-HARRT
ENSG00000151914	DST	121,2610498	1,225444358	0,213508629	5,739554235	9,49E-09	2,30E-07	EC-HARRT
ENSG00000071054	MAP4K4	125,1908173	1,17666133	0,205030788	5,738949452	9,53E-09	2,31E-07	EC-HARRT
ENSG00000185728	YTHDF3	321,9749714	1,20882614	0,210683185	5,737648867	9,60E-09	2,32E-07	EC-HARRT
ENSG00000154813	DPH3	88,7627923	1,245056303	0,217021814	5,737009929	9,64E-09	2,33E-07	EC-HARRT
ENSG00000228474	OST4	199,777563	0,938775795	0,16372828	5,733742479	9,82E-09	2,37E-07	EC-HARRT
ENSG00000065243	PKN2	99,50032152	0,955007835	0,166568214	5,733433847	9,84E-09	2,37E-07	EC-HARRT
ENSG00000115421	PAPOLG	62,61884387	1,398174375	0,243988508	5,730492734	1,00E-08	2,41E-07	EC-HARRT
ENSG00000171443	ZNF524	31,27046414	-1,071134377	0,187032443	-5,72699774	1,02E-08	2,46E-07	EC-HARRT
ENSG00000273899	NOL12	83,78961142	0,999890352	0,174589529	5,727092321	1,02E-08	2,46E-07	EC-HARRT
ENSG00000174891	RSRC1	61,68030304	1,384693892	0,241792502	5,726785898	1,02E-08	2,46E-07	EC-HARRT
ENSG00000143337	TOR1AIP1	280,4300091	0,93743094	0,163743706	5,724989131	1,03E-08	2,48E-07	EC-HARRT
ENSG00000166024	R3HCC1L	75,99593863	1,140068959	0,199169576	5,724111991	1,04E-08	2,49E-07	EC-HARRT
ENSG00000063046	EIF4B	1664,77179	0,867535812	0,151579378	5,723310295	1,04E-08	2,50E-07	EC-HARRT
ENSG00000069248	NUP133	71,88440697	1,197440606	0,209220888	5,723332028	1,04E-08	2,50E-07	EC-HARRT
ENSG00000117868	ESYT2	100,9616402	1,143960161	0,199870911	5,723494991	1,04E-08	2,50E-07	EC-HARRT
ENSG00000124788	ATXN1	91,41586645	1,606372353	0,280673062	5,723286527	1,04E-08	2,50E-07	EC-HARRT
ENSG00000112697	TMEM30A	431,6682472	0,948079475	0,16567871	5,722397737	1,05E-08	2,51E-07	EC-HARRT
ENSG00000196712	NF1	55,9609718	1,325158323	0,231596952	5,72182972	1,05E-08	2,51E-07	EC-HARRT
ENSG00000213782	DDX47	150,365176	1,192284364	0,208412476	5,720791694	1,06E-08	2,53E-07	EC-HARRT
ENSG00000130748	TMEM160	22,65952144	-1,170335909	0,204636501	-5,719096561	1,07E-08	2,55E-07	EC-HARRT
ENSG00000105835	NAMPT	2183,608784	1,658153452	0,289973492	5,718293208	1,08E-08	2,55E-07	EC-HARRT
ENSG00000165494	PCF11	150,2185597	0,984208652	0,172110537	5,718468311	1,07E-08	2,55E-07	EC-HARRT
ENSG00000168653	NDUFS5	142,2970132	1,110298898	0,194159733	5,718481801	1,07E-08	2,55E-07	EC-HARRT
ENSG00000183354	KIAA2026	74,87358072	1,118756192	0,19564746	5,718224985	1,08E-08	2,55E-07	EC-HARRT
ENSG00000181804	SLC9A9	82,8891577	1,376119084	0,240669097	5,717888587	1,08E-08	2,55E-07	EC-HARRT
ENSG00000077147	TM9SF3	97,00066367	1,282135045	0,224263522	5,717091364	1,08E-08	2,56E-07	EC-HARRT
ENSG00000099942	CRKL	503,2932553	1,073134673	0,187724402	5,716543302	1,09E-08	2,57E-07	EC-HARRT
ENSG00000092010	PSME1	1321,903621	0,534045075	0,093428338	5,716093067	1,09E-08	2,57E-07	EC-HARRT
ENSG00000100380	ST13	456,3587344	0,679110069	0,118823265	5,715295471	1,10E-08	2,58E-07	EC-HARRT
ENSG00000164933	SLC25A32	95,65281426	1,245889072	0,218056777	5,713599405	1,11E-08	2,61E-07	EC-HARRT
ENSG00000158615	PPP1R15B	372,8952341	1,376872116	0,241027513	5,712510145	1,11E-08	2,62E-07	EC-HARRT
ENSG00000140299	BNIP2	624,6810715	0,848000051	0,148494561	5,710647232	1,13E-08	2,65E-07	EC-HARRT
ENSG00000141867	BRD4	165,8916392	0,945102053	0,165534808	5,709385613	1,13E-08	2,67E-07	EC-HARRT
ENSG00000109180	OCIAD1	162,4405645	0,881062354	0,154323766	5,709181287	1,14E-08	2,67E-07	EC-HARRT
ENSG00000147854	UHRF2	65,17424306	1,543108167	0,270321809	5,708411665	1,14E-08	2,68E-07	EC-HARRT
ENSG00000004897	CDC27	122,2676048	1,04804977	0,183667983	5,706219201	1,16E-08	2,71E-07	EC-HARRT
ENSG00000148834	GSTO1	252,3284421	1,061812091	0,186086443	5,706015312	1,16E-08	2,71E-07	EC-HARRT
ENSG00000050748	MAPK9	23,35901213	1,230174328	0,215700589	5,703157017	1,18E-08	2,75E-07	EC-HARRT
ENSG00000156697	UTP14A	45,15902874	1,206830482	0,21169758	5,700728757	1,19E-08	2,79E-07	EC-HARRT
ENSG00000119912	IDE	79,82595095	1,22449721	0,214819425	5,700123292	1,20E-08	2,80E-07	EC-HARRT
ENSG00000131127	ZNF141	34,3382288	1,675248648	0,293929994	5,699481778	1,20E-08	2,81E-07	EC-HARRT
ENSG00000121966	CXCR4	2487,855482	2,066943888	0,362677313	5,699126515	1,20E-08	2,81E-07	EC-HARRT
ENSG00000081154	PCNP	474,9795751	1,237933838	0,217540297	5,690595522	1,27E-08	2,95E-07	EC-HARRT
ENSG00000141429	GALNT1	54,46938627	1,068605971	0,187788924	5,690463264	1,27E-08	2,95E-07	EC-HARRT
ENSG00000024048	UBR2	204,9263087	1,003693089	0,176511714	5,68626901	1,30E-08	3,02E-07	EC-HARRT
ENSG00000163156	SCNM1	119,5970208	1,093036425	0,19222551	5,686219397	1,30E-08	3,02E-07	EC-HARRT
ENSG00000163156	SCNM1	119,5970208	1,093036425	0,19222551	5,686219397	1,30E-08	3,02E-07	EC-HARRT
ENSG00000177463	NR2C2	68,7780144	1,160211588	0,204062626	5,685566301	1,30E-08	3,03E-07	EC-HARRT
ENSG00000151779	NBAS	61,29738381	1,103610911	0,194116716	5,685295593	1,31E-08	3,03E-07	EC-HARRT
ENSG00000105058	FAM32A	485,2234771	0,964321955	0,16964461	5,684365425	1,31E-08	3,04E-07	EC-HARRT
ENSG00000180011	ZADH2	49,04770029	1,017917849	0,179078427	5,68420143	1,31E-08	3,04E-07	EC-HARRT
ENSG00000041357	PSMA4	384,8417766	1,210730456	0,213049165	5,682868806	1,32E-08	3,06E-07	EC-HARRT
ENSG00000163961	RNF168	371,2666735	1,231675478	0,216793639	5,681326637	1,34E-08	3,09E-07	EC-HARRT
ENSG00000135776	ABCB10	26,71715492	1,559675041	0,274585821	5,680100431	1,35E-08	3,11E-07	EC-HARRT
ENSG00000092978	GPATCH2	31,92690731	1,326954997	0,233644922	5,679365869	1,35E-08	3,12E-07	EC-HARRT
ENSG00000100097	LGALS1	783,020684	0,910427389	0,16045916	5,673888522	1,40E-08	3,22E-07	EC-HARRT
ENSG00000069275	NUCKS1	166,5399188	1,122342626	0,197852037	5,672636202	1,41E-08	3,24E-07	EC-HARRT
ENSG00000153113	CAST	583,9685123	0,628039367	0,110722007	5,672218046	1,41E-08	3,24E-07	EC-HARRT
ENSG00000188452	CERKL	133,6235342	1,282416386	0,226147803	5,670700182	1,42E-08	3,27E-07	EC-HARRT
ENSG00000129055	ANAPC13	114,4490583	1,168092581	0,206079676	5,668160021	1,44E-08	3,32E-07	EC-HARRT
ENSG00000065882	TBC1D1	145,8859925	0,814349279	0,14369473	5,66721744	1,45E-08	3,33E-07	EC-HARRT
ENSG00000230837	RPL31P2	3,8988659	1,992093932	0,351505916	5,667312673	1,45E-08	3,33E-07	EC-HARRT
ENSG00000255302	EID1	427,5577678	1,054641668	0,186121509	5,666414774	1,46E-08	3,34E-07	EC-HARRT
ENSG00000260077	NA	28,28931443	1,300969799	0,229672376	5,664459181	1,47E-08	3,38E-07	EC-HARRT
ENSG00000106399	RPA3	28,28123071	1,690387893	0,2986798	5,65953203	1,52E-08	3,47E-07	EC-HARRT
ENSG00000100138	SNU13	331,8279125	0,791559741	0,139910358	5,657620735	1,53E-08	3,51E-07	EC-HARRT
ENSG00000173915	USMG5	90,54927266	1,285414626	0,227231349	5,656854275	1,54E-08	3,52E-07	EC-HARRT
ENSG00000167552	TUBA1A	2158,423073	0,748829805	0,132396242	5,655974789	1,55E-08	3,53E-07	EC-HARRT
ENSG00000138069	RAB1A	445,1405495	1,466640485	0,259367661	5,654677523	1,56E-08	3,56E-07	EC-HARRT
ENSG00000172775	FAM192A	187,4428692	1,140294748	0,201667272	5,654337139	1,56E-08	3,56E-07	EC-HARRT
ENSG00000163565	IFI16	312,1555628	1,478339829	0,261481146	5,653714811	1,57E-08	3,57E-07	EC-HARRT
ENSG00000075711	DLG1	23,49526412	1,497771971	0,265006596	5,651829034	1,59E-08	3,61E-07	EC-HARRT
ENSG00000171943	SRGAP2C	141,1600986	1,332954446	0,235882684	5,650921138	1,60E-08	3,62E-07	EC-HARRT
ENSG00000165629	ATP5C1	466,6281351	1,024717842	0,181413615	5,648516752	1,62E-08	3,67E-07	EC-HARRT
ENSG00000059728	MXD1	473,166042	1,660387946	0,293979455	5,647972739	1,62E-08	3,68E-07	EC-HARRT
ENSG00000096746	HNRNPH3	439,9291519	1,012054032	0,179203277	5,647519683	1,63E-08	3,69E-07	EC-HARRT
ENSG00000025796	SEC63	151,034481	0,940065886	0,166479385	5,646740504	1,64E-08	3,70E-07	EC-HARRT
ENSG00000009844	VTA1	169,3878047	1,371909046	0,242983489	5,64609988	1,64E-08	3,71E-07	EC-HARRT
ENSG00000179010	MRFAP1	478,4987473	0,906020857	0,160464983	5,64622162	1,64E-08	3,71E-07	EC-HARRT
ENSG00000163412	EIF4E3	33,8467829	1,774914459	0,314374864	5,645853612	1,64E-08	3,71E-07	EC-HARRT
ENSG00000061987	MON2	132,0682531	0,925821033	0,163994637	5,645434812	1,65E-08	3,72E-07	EC-HARRT
ENSG00000127989	MTERF1	32,24091909	1,72370594	0,305413655	5,643840443	1,66E-08	3,75E-07	EC-HARRT
ENSG00000072042	RDH11	160,7049121	1,125398526	0,199468462	5,641987273	1,68E-08	3,78E-07	EC-HARRT
ENSG00000271895	NA	28,85702689	1,445602793	0,256229737	5,64182287	1,68E-08	3,78E-07	EC-HARRT
ENSG00000127870	RNF6	188,1933286	1,07163068	0,190010376	5,639853479	1,70E-08	3,82E-07	EC-HARRT
ENSG00000165169	DYNLT3	72,99588955	1,289702026	0,228812743	5,636495641	1,74E-08	3,90E-07	EC-HARRT
ENSG00000115159	GPD2	29,80882197	1,535738718	0,272503161	5,635673048	1,74E-08	3,91E-07	EC-HARRT
ENSG00000120280	CXorf21	89,98988312	1,457550864	0,258629827	5,635664227	1,74E-08	3,91E-07	EC-HARRT
ENSG00000089048	ESF1	27,59395383	1,488687918	0,264195556	5,634795456	1,75E-08	3,92E-07	EC-HARRT
ENSG00000004766	VPS50	44,07967774	1,768560986	0,313897665	5,63419606	1,76E-08	3,93E-07	EC-HARRT
ENSG00000147874	HAUS6	38,71768019	1,413254541	0,250849922	5,633864787	1,76E-08	3,94E-07	EC-HARRT
ENSG00000101844	ATG4A	33,58754102	1,389262259	0,246670306	5,632061206	1,78E-08	3,98E-07	EC-HARRT
ENSG00000101901	ALG13	70,0799682	1,347089384	0,239246883	5,630540998	1,80E-08	4,01E-07	EC-HARRT
ENSG00000075413	MARK3	81,36769197	1,005873232	0,17866335	5,629992011	1,80E-08	4,02E-07	EC-HARRT
ENSG00000137845	ADAM10	510,8325062	1,282752478	0,227916277	5,628174071	1,82E-08	4,06E-07	EC-HARRT
ENSG00000008128	CDK11A	82,71715943	1,224791961	0,217768276	5,624290107	1,86E-08	4,15E-07	EC-HARRT
ENSG00000124151	NCOA3	506,108291	1,139075347	0,202585845	5,622679838	1,88E-08	4,18E-07	EC-HARRT
ENSG00000128699	ORMDL1	290,6277174	0,901781677	0,160447331	5,620421786	1,90E-08	4,23E-07	EC-HARRT
ENSG00000106603	COA1	69,94392427	0,898691908	0,159948821	5,618621664	1,92E-08	4,27E-07	EC-HARRT
ENSG00000175387	SMAD2	179,0187567	0,89936115	0,160220769	5,613261965	1,99E-08	4,40E-07	EC-HARRT
ENSG00000149346	SLX4IP	38,71484168	1,737825614	0,309682942	5,611628478	2,00E-08	4,44E-07	EC-HARRT
ENSG00000048740	CELF2	768,4968988	0,610957917	0,10892396	5,60903143	2,03E-08	4,51E-07	EC-HARRT
ENSG00000172667	ZMAT3	35,34338759	1,252439287	0,223457569	5,604819273	2,08E-08	4,61E-07	EC-HARRT
ENSG00000130749	ZC3H4	57,52393451	1,589621002	0,28368885	5,60339612	2,10E-08	4,65E-07	EC-HARRT
ENSG00000114439	BBX	264,2795581	0,996315059	0,177950135	5,598844085	2,16E-08	4,77E-07	EC-HARRT
ENSG00000184076	UQCR10	141,4709993	1,170221166	0,209028588	5,598378548	2,16E-08	4,77E-07	EC-HARRT
ENSG00000234743	EIF5AP4	18,55439567	-1,469591747	0,262531615	-5,597770567	2,17E-08	4,79E-07	EC-HARRT
ENSG00000003402	CFLAR	465,9027236	0,748704456	0,133776047	5,596700408	2,18E-08	4,81E-07	EC-HARRT
ENSG00000014641	MDH1	179,4624131	1,275454238	0,227968855	5,594861799	2,21E-08	4,86E-07	EC-HARRT
ENSG00000072849	DERL2	169,2717239	1,104075121	0,197358519	5,594261269	2,22E-08	4,87E-07	EC-HARRT
ENSG00000111711	GOLT1B	126,3349791	1,544994869	0,276197746	5,593799692	2,22E-08	4,88E-07	EC-HARRT
ENSG00000009335	UBE3C	50,75530852	1,207098044	0,215813955	5,593234425	2,23E-08	4,89E-07	EC-HARRT
ENSG00000090054	SPTLC1	121,0183686	1,058564452	0,189355659	5,59035022	2,27E-08	4,97E-07	EC-HARRT
ENSG00000134987	WDR36	55,66005024	1,44010404	0,257618174	5,590071607	2,27E-08	4,97E-07	EC-HARRT
ENSG00000173660	UQCRH	210,0280252	1,012946653	0,181305332	5,586965596	2,31E-08	5,06E-07	EC-HARRT
ENSG00000164074	ABHD18	28,90411557	1,307823352	0,234135451	5,585755359	2,33E-08	5,09E-07	EC-HARRT
ENSG00000148719	DNAJB12	199,4643218	0,797554646	0,142793256	5,585380363	2,33E-08	5,10E-07	EC-HARRT
ENSG00000133398	MED10	163,1521411	1,023160168	0,183191443	5,585196276	2,33E-08	5,10E-07	EC-HARRT
ENSG00000138942	RNF185	63,5610321	1,099821051	0,196968533	5,583739864	2,35E-08	5,14E-07	EC-HARRT
ENSG00000115368	WDR75	45,43651473	1,135457491	0,203432979	5,581481896	2,38E-08	5,20E-07	EC-HARRT
ENSG00000047315	POLR2B	209,5908974	1,151711316	0,206490784	5,577543429	2,44E-08	5,32E-07	EC-HARRT
ENSG00000152219	ARL14EP	70,06698053	1,157876953	0,207605412	5,577296572	2,44E-08	5,32E-07	EC-HARRT
ENSG00000198408	MGEA5	282,0542363	1,179795285	0,211541267	5,577140102	2,45E-08	5,32E-07	EC-HARRT
ENSG00000133195	SLC39A11	153,1204002	1,403778879	0,251740698	5,576288975	2,46E-08	5,34E-07	EC-HARRT
ENSG00000124795	DEK	376,2169464	0,841174092	0,150867338	5,575587824	2,47E-08	5,36E-07	EC-HARRT
ENSG00000176871	WSB2	38,83121303	1,243515227	0,223131701	5,573010113	2,50E-08	5,43E-07	EC-HARRT
ENSG00000013275	PSMC4	255,0666439	0,940700738	0,168906994	5,569341544	2,56E-08	5,54E-07	EC-HARRT
ENSG00000120699	EXOSC8	61,24497429	1,277608238	0,229472374	5,56759063	2,58E-08	5,59E-07	EC-HARRT
ENSG00000143376	SNX27	432,2781512	1,348939417	0,242294481	5,567355108	2,59E-08	5,60E-07	EC-HARRT
ENSG00000236312	RPL34P34	1,888886953	-2,300666353	0,413503846	-5,563833015	2,64E-08	5,71E-07	EC-HARRT
ENSG00000138663	COPS4	130,3497137	1,003663119	0,180405374	5,563377071	2,65E-08	5,72E-07	EC-HARRT
ENSG00000272196	HIST2H2AA4	111,1358042	2,070955695	0,372261819	5,563169766	2,65E-08	5,72E-07	EC-HARRT
ENSG00000187118	CMC1	62,49187638	2,04233591	0,367347777	5,559679518	2,70E-08	5,83E-07	EC-HARRT
ENSG00000158869	FCER1G	3155,328575	1,279310376	0,230153368	5,558512517	2,72E-08	5,86E-07	EC-HARRT
ENSG00000005075	POLR2J	124,6642925	0,81596804	0,14689302	5,554845571	2,78E-08	5,98E-07	EC-HARRT
ENSG00000113387	SUB1	495,5464526	1,124862329	0,20266956	5,550228313	2,85E-08	6,14E-07	EC-HARRT
ENSG00000154582	TCEB1	82,91020359	1,011623018	0,182303442	5,549116379	2,87E-08	6,17E-07	EC-HARRT
ENSG00000012983	MAP4K5	118,3408617	1,505659657	0,271550332	5,544679867	2,94E-08	6,33E-07	EC-HARRT
ENSG00000113712	CSNK1A1	803,6464238	0,848034369	0,152958954	5,544195642	2,95E-08	6,34E-07	EC-HARRT
ENSG00000105793	GTPBP10	26,68329506	1,621184889	0,29246739	5,543130438	2,97E-08	6,37E-07	EC-HARRT
ENSG00000105793	GTPBP10	26,68329506	1,621184889	0,29246739	5,543130438	2,97E-08	6,37E-07	EC-HARRT
ENSG00000107929	LARP4B	300,996629	1,250069335	0,225606765	5,540921315	3,01E-08	6,45E-07	EC-HARRT
ENSG00000175634	RPS6KB2	153,9150274	-0,757078544	0,136650419	-5,540257776	3,02E-08	6,47E-07	EC-HARRT
ENSG00000101639	CEP192	50,00477727	1,252864364	0,22615541	5,53983813	3,03E-08	6,48E-07	EC-HARRT
ENSG00000166224	SGPL1	231,7218878	1,030432699	0,186008659	5,539702868	3,03E-08	6,48E-07	EC-HARRT
ENSG00000120071	KANSL1	156,0687223	1,133252813	0,20463052	5,538043959	3,06E-08	6,53E-07	EC-HARRT
ENSG00000168214	RBPJ	438,7712053	1,116077542	0,201649052	5,534752228	3,12E-08	6,65E-07	EC-HARRT
ENSG00000139350	NEDD1	58,80059841	1,354909429	0,244867336	5,53323874	3,14E-08	6,70E-07	EC-HARRT
ENSG00000154822	PLCL2	53,78205346	1,326509453	0,239735192	5,533227913	3,14E-08	6,70E-07	EC-HARRT
ENSG00000155287	SLC25A28	63,68161636	1,505016557	0,272075828	5,531607009	3,17E-08	6,75E-07	EC-HARRT
ENSG00000103342	GSPT1	74,26266412	1,183480631	0,213959077	5,531341086	3,18E-08	6,76E-07	EC-HARRT
ENSG00000211455	STK38L	137,7464208	1,309359816	0,236746207	5,530647493	3,19E-08	6,78E-07	EC-HARRT
ENSG00000111412	C12orf49	31,84213479	1,53165963	0,276959953	5,530256672	3,20E-08	6,79E-07	EC-HARRT
ENSG00000120688	WBP4	29,02226991	1,258895832	0,227659776	5,52972446	3,21E-08	6,80E-07	EC-HARRT
ENSG00000108389	MTMR4	83,56637005	1,081178889	0,195552578	5,528839855	3,22E-08	6,83E-07	EC-HARRT
ENSG00000115216	NRBP1	459,6203482	0,857362906	0,155083148	5,52840794	3,23E-08	6,84E-07	EC-HARRT
ENSG00000253738	OTUD6B-AS1	44,36374912	1,448177125	0,261967414	5,528081159	3,24E-08	6,85E-07	EC-HARRT
ENSG00000006652	IFRD1	290,5260004	1,406580383	0,254525748	5,526279331	3,27E-08	6,92E-07	EC-HARRT
ENSG00000253719	ATXN7L3B	211,9909755	0,934121973	0,169055452	5,525535937	3,28E-08	6,94E-07	EC-HARRT
ENSG00000049656	CLPTM1L	44,66475156	1,018789304	0,184404003	5,524767838	3,30E-08	6,97E-07	EC-HARRT
ENSG00000151458	ANKRD50	41,17047974	1,375010472	0,248899111	5,524368751	3,31E-08	6,98E-07	EC-HARRT
ENSG00000148481	FAM188A	45,92934967	1,354287064	0,245227551	5,522573047	3,34E-08	7,04E-07	EC-HARRT
ENSG00000233328	PFN1P1	13,23010467	-1,59832379	0,28941803	-5,522543947	3,34E-08	7,04E-07	EC-HARRT
ENSG00000145388	METTL14	57,99310724	1,325766208	0,240082468	5,52212837	3,35E-08	7,05E-07	EC-HARRT
ENSG00000113312	TTC1	79,82765187	1,319832803	0,239052848	5,521092143	3,37E-08	7,08E-07	EC-HARRT
ENSG00000032219	ARID4A	263,3633924	1,277145623	0,231433681	5,518408621	3,42E-08	7,18E-07	EC-HARRT
ENSG00000075336	TIMM21	27,97773829	1,458518275	0,264300294	5,518413376	3,42E-08	7,18E-07	EC-HARRT
ENSG00000160799	CCDC12	231,6955007	0,837263949	0,151719388	5,518503321	3,42E-08	7,18E-07	EC-HARRT
ENSG00000125772	GPCPD1	318,200377	1,103571276	0,200031655	5,516983193	3,45E-08	7,23E-07	EC-HARRT
ENSG00000105618	PRPF31	176,0981545	0,689366913	0,124983762	5,515651802	3,47E-08	7,28E-07	EC-HARRT
ENSG00000004961	HCCS	67,37340816	1,062131457	0,192610358	5,514404653	3,50E-08	7,32E-07	EC-HARRT
ENSG00000215421	ZNF407	50,70303535	1,085766432	0,196895216	5,514437842	3,50E-08	7,32E-07	EC-HARRT
ENSG00000038274	MAT2B	414,0085031	1,282230422	0,232538335	5,5140604	3,51E-08	7,33E-07	EC-HARRT
ENSG00000101745	ANKRD12	317,9252069	1,220763222	0,221427369	5,513154158	3,52E-08	7,35E-07	EC-HARRT
ENSG00000146457	WTAP	324,8404927	1,106208714	0,200651076	5,513096335	3,53E-08	7,35E-07	EC-HARRT
ENSG00000263986	NA	21,57839482	1,480366321	0,268506512	5,51333488	3,52E-08	7,35E-07	EC-HARRT
ENSG00000225470	JPX	21,617958	1,139702713	0,206759547	5,512213242	3,54E-08	7,38E-07	EC-HARRT
ENSG00000175348	TMEM9B	359,9241909	0,70835002	0,12851554	5,511784957	3,55E-08	7,39E-07	EC-HARRT
ENSG00000175197	DDIT3	146,0083191	1,888719379	0,342824583	5,509288051	3,60E-08	7,49E-07	EC-HARRT
ENSG00000144136	SLC20A1	181,6076259	1,053573844	0,191241691	5,509122185	3,61E-08	7,49E-07	EC-HARRT
ENSG00000164347	GFM2	45,98514241	1,37310188	0,249256718	5,508785837	3,61E-08	7,50E-07	EC-HARRT
ENSG00000005812	FBXL3	95,11325202	1,329035751	0,241362771	5,506382559	3,66E-08	7,60E-07	EC-HARRT
ENSG00000178567	EPM2AIP1	162,6439612	0,986709267	0,179222333	5,505503963	3,68E-08	7,63E-07	EC-HARRT
ENSG00000173221	GLRX	201,8718756	1,562519298	0,283965894	5,502489311	3,74E-08	7,75E-07	EC-HARRT
ENSG00000070190	DAPP1	360,6463759	1,184176467	0,215281063	5,500606742	3,78E-08	7,83E-07	EC-HARRT
ENSG00000103657	HERC1	284,8815101	1,090445348	0,198259351	5,500095419	3,80E-08	7,85E-07	EC-HARRT
ENSG00000066379	ZNRD1	39,45552628	1,261726041	0,229441498	5,499118735	3,82E-08	7,88E-07	EC-HARRT
ENSG00000166845	C18orf54	26,82102303	2,367650997	0,430619614	5,498242343	3,84E-08	7,92E-07	EC-HARRT
ENSG00000242372	EIF6	327,6456217	0,623217121	0,113365319	5,497423097	3,85E-08	7,95E-07	EC-HARRT
ENSG00000118246	FASTKD2	61,38868061	1,331236265	0,24219665	5,496509811	3,87E-08	7,98E-07	EC-HARRT
ENSG00000240682	ISY1	119,5746165	0,881070192	0,160293985	5,496589233	3,87E-08	7,98E-07	EC-HARRT
ENSG00000132466	ANKRD17	140,1483488	1,050996414	0,191243745	5,495585824	3,89E-08	8,01E-07	EC-HARRT
ENSG00000081870	HSPB11	34,20451053	1,344361903	0,244648789	5,49506871	3,91E-08	8,03E-07	EC-HARRT
ENSG00000173674	EIF1AX	153,3440231	1,005177991	0,18296993	5,493678615	3,94E-08	8,09E-07	EC-HARRT
ENSG00000091157	WDR7	71,09465304	1,203875247	0,219203428	5,492045722	3,97E-08	8,15E-07	EC-HARRT
ENSG00000225921	NOL7	122,4817479	0,851978419	0,155190869	5,489874664	4,02E-08	8,25E-07	EC-HARRT
ENSG00000115935	WIPF1	281,0935943	0,952231776	0,1734592	5,489658537	4,03E-08	8,25E-07	EC-HARRT
ENSG00000188612	SUMO2	559,7036982	0,742694054	0,135315366	5,4886158	4,05E-08	8,29E-07	EC-HARRT
ENSG00000138381	ASNSD1	77,66420072	1,297708895	0,236503579	5,487058179	4,09E-08	8,36E-07	EC-HARRT
ENSG00000148396	SEC16A	278,5730814	0,803810426	0,146539048	5,485298536	4,13E-08	8,44E-07	EC-HARRT
ENSG00000136888	ATP6V1G1	395,3692739	0,897145562	0,163571176	5,484741175	4,14E-08	8,45E-07	EC-HARRT
ENSG00000236552	RPL13AP5	305,0854948	-0,868587743	0,158364656	-5,484732308	4,14E-08	8,45E-07	EC-HARRT
ENSG00000105248	CCDC94	77,95842693	0,947307792	0,172750681	5,483670371	4,17E-08	8,50E-07	EC-HARRT
ENSG00000244045	TMEM199	81,94392008	1,136032209	0,207178791	5,483342203	4,17E-08	8,51E-07	EC-HARRT
ENSG00000084093	REST	170,7385205	0,984148139	0,179537732	5,481567176	4,22E-08	8,58E-07	EC-HARRT
ENSG00000089289	IGBP1	264,3888035	0,770934191	0,140655254	5,481019508	4,23E-08	8,60E-07	EC-HARRT
ENSG00000079134	THOC1	50,20064714	1,180048263	0,215367732	5,479225007	4,27E-08	8,69E-07	EC-HARRT
ENSG00000204386	NEU1	268,4922188	1,455228837	0,265598963	5,479045619	4,28E-08	8,69E-07	EC-HARRT
ENSG00000117862	TXNDC12	208,4729986	0,790633393	0,144317386	5,478434829	4,29E-08	8,71E-07	EC-HARRT
ENSG00000110696	C11orf58	366,5157006	0,899001694	0,164159652	5,47638644	4,34E-08	8,80E-07	EC-HARRT
ENSG00000103363	TCEB2	247,4596436	0,806994301	0,14736597	5,476123852	4,35E-08	8,81E-07	EC-HARRT
ENSG00000166004	CEP295	29,60270986	1,649248758	0,301194882	5,47568653	4,36E-08	8,83E-07	EC-HARRT
ENSG00000139433	GLTP	270,8806781	1,344346312	0,245560562	5,474601877	4,38E-08	8,87E-07	EC-HARRT
ENSG00000112237	CCNC	129,8068418	1,104801505	0,201829974	5,473921844	4,40E-08	8,90E-07	EC-HARRT
ENSG00000166548	TK2	98,87266132	1,119813911	0,204596226	5,473287219	4,42E-08	8,93E-07	EC-HARRT
ENSG00000099821	POLRMT	55,93186432	-1,176884315	0,215058263	-5,472397559	4,44E-08	8,96E-07	EC-HARRT
ENSG00000140471	LINS1	48,93596018	1,368640489	0,250118906	5,471959362	4,45E-08	8,98E-07	EC-HARRT
ENSG00000156504	FAM122B	24,37213652	1,397504054	0,255483826	5,470029464	4,50E-08	9,06E-07	EC-HARRT
ENSG00000196295	NA	109,9266679	0,98588781	0,18023307	5,470071674	4,50E-08	9,06E-07	EC-HARRT
ENSG00000204397	CARD16	273,5051365	1,543642664	0,282290617	5,468274784	4,54E-08	9,15E-07	EC-HARRT
ENSG00000132780	NASP	178,8737283	0,976133682	0,178564834	5,466550491	4,59E-08	9,23E-07	EC-HARRT
ENSG00000103569	AQP9	65,66656568	2,180080078	0,398871241	5,465623621	4,61E-08	9,27E-07	EC-HARRT
ENSG00000100815	TRIP11	83,4399882	1,40246833	0,256606929	5,465434376	4,62E-08	9,27E-07	EC-HARRT
ENSG00000023572	GLRX2	16,00581141	1,357004692	0,248317046	5,464806831	4,63E-08	9,30E-07	EC-HARRT
ENSG00000140382	HMG20A	62,22185607	1,121715289	0,205320072	5,463251973	4,67E-08	9,37E-07	EC-HARRT
ENSG00000156735	BAG4	193,7026383	1,187015809	0,217334219	5,461706937	4,72E-08	9,45E-07	EC-HARRT
ENSG00000066422	ZBTB11	167,0611621	1,130659869	0,207078135	5,460064005	4,76E-08	9,53E-07	EC-HARRT
ENSG00000129534	MIS18BP1	440,6745124	1,008682217	0,184868771	5,456206638	4,86E-08	9,73E-07	EC-HARRT
ENSG00000092108	SCFD1	159,7573678	1,104695042	0,202504107	5,455173511	4,89E-08	9,77E-07	EC-HARRT
ENSG00000170852	KBTBD2	139,713357	1,288066929	0,236115121	5,455249635	4,89E-08	9,77E-07	EC-HARRT
ENSG00000154978	VOPP1	153,1050782	-1,159114018	0,212511791	-5,454351564	4,92E-08	9,81E-07	EC-HARRT
ENSG00000164163	ABCE1	146,7772347	1,10530686	0,20267079	5,453705784	4,93E-08	9,84E-07	EC-HARRT
ENSG00000162402	USP24	99,19797946	1,444558228	0,264883858	5,453553265	4,94E-08	9,84E-07	EC-HARRT
ENSG00000118007	STAG1	65,12563305	1,054128528	0,193313587	5,452945868	4,95E-08	9,86E-07	EC-HARRT
ENSG00000147454	SLC25A37	227,4065381	0,910581707	0,167042827	5,451187131	5,00E-08	9,95E-07	EC-HARRT
ENSG00000213186	TRIM59	69,97459033	1,763876327	0,323825662	5,446993648	5,12E-08	1,02E-06	EC-HARRT
ENSG00000134825	TMEM258	100,0962173	0,976455106	0,179344398	5,44458102	5,19E-08	1,03E-06	EC-HARRT
ENSG00000166446	CDYL2	58,10757765	1,631869495	0,299852699	5,442237143	5,26E-08	1,04E-06	EC-HARRT
ENSG00000160299	PCNT	149,7829078	0,91930065	0,168944565	5,441433706	5,29E-08	1,05E-06	EC-HARRT
ENSG00000077380	DYNC1I2	75,44021485	1,494872413	0,274753735	5,440771955	5,31E-08	1,05E-06	EC-HARRT
ENSG00000121579	NAA50	260,3581108	1,287418997	0,236619812	5,440875743	5,30E-08	1,05E-06	EC-HARRT
ENSG00000136238	RAC1	196,2871848	-1,246898801	0,229351511	-5,436627796	5,43E-08	1,07E-06	EC-HARRT
ENSG00000197345	MRPL21	63,3093497	0,87295929	0,160603932	5,43547893	5,46E-08	1,08E-06	EC-HARRT
ENSG00000165029	ABCA1	119,9963319	1,959442083	0,360742386	5,431693533	5,58E-08	1,10E-06	EC-HARRT
ENSG00000103035	PSMD7	272,5752881	0,883827518	0,162742589	5,43083112	5,61E-08	1,11E-06	EC-HARRT
ENSG00000077157	PPP1R12B	43,81466297	1,355723915	0,249712475	5,429139704	5,66E-08	1,12E-06	EC-HARRT
ENSG00000079785	DDX1	141,0181546	1,05742408	0,194794965	5,428395327	5,69E-08	1,12E-06	EC-HARRT
ENSG00000026751	SLAMF7	309,102266	1,416981184	0,261061892	5,427759567	5,71E-08	1,12E-06	EC-HARRT
ENSG00000181381	DDX60L	121,6304771	1,271904737	0,23438712	5,426512937	5,75E-08	1,13E-06	EC-HARRT
ENSG00000117091	CD48	957,1005499	0,763362677	0,140792572	5,421895945	5,90E-08	1,16E-06	EC-HARRT
ENSG00000124172	ATP5E	351,9770624	0,980291154	0,180862774	5,42008248	5,96E-08	1,17E-06	EC-HARRT
ENSG00000121892	PDS5A	105,2378664	0,959837258	0,17714416	5,41839627	6,01E-08	1,18E-06	EC-HARRT
ENSG00000135829	DHX9	353,8416771	0,923266292	0,17044276	5,416870096	6,07E-08	1,19E-06	EC-HARRT
ENSG00000135249	RINT1	37,33145599	1,390696306	0,256758049	5,41636887	6,08E-08	1,19E-06	EC-HARRT
ENSG00000121741	ZMYM2	172,8075982	1,161356242	0,214494141	5,414396109	6,15E-08	1,20E-06	EC-HARRT
ENSG00000102893	PHKB	129,8287341	1,033297947	0,190907472	5,412558961	6,21E-08	1,22E-06	EC-HARRT
ENSG00000163584	RPL22L1	52,87828514	1,063592957	0,196614883	5,409524151	6,32E-08	1,24E-06	EC-HARRT
ENSG00000172428	MYEOV2	39,15913679	0,926664718	0,171494164	5,403476692	6,54E-08	1,28E-06	EC-HARRT
ENSG00000142396	ERVK3-1	91,15365471	0,985594154	0,182451661	5,401946727	6,59E-08	1,29E-06	EC-HARRT
ENSG00000177311	ZBTB38	146,3335324	1,510987678	0,279771547	5,400791081	6,63E-08	1,29E-06	EC-HARRT
ENSG00000102974	CTCF	78,37118843	1,042651498	0,193083752	5,399996059	6,66E-08	1,30E-06	EC-HARRT
ENSG00000213096	ZNF254	34,0291303	1,700161583	0,314874733	5,399485595	6,68E-08	1,30E-06	EC-HARRT
ENSG00000164104	HMGB2	205,9497736	1,250482518	0,231678993	5,397479085	6,76E-08	1,32E-06	EC-HARRT
ENSG00000139343	SNRPF	72,85189578	1,168866933	0,216746213	5,39279058	6,94E-08	1,35E-06	EC-HARRT
ENSG00000008324	SS18L2	54,00659783	1,190096871	0,220737404	5,391459949	6,99E-08	1,36E-06	EC-HARRT
ENSG00000136709	WDR33	195,4502097	0,866609291	0,160777072	5,390129839	7,04E-08	1,37E-06	EC-HARRT
ENSG00000240344	PPIL3	46,35095842	1,402999892	0,260343917	5,389025055	7,08E-08	1,38E-06	EC-HARRT
ENSG00000133997	MED6	59,46731909	1,280500584	0,237728366	5,386402169	7,19E-08	1,39E-06	EC-HARRT
ENSG00000131171	SH3BGRL	1275,700779	0,994069885	0,184585396	5,385420007	7,23E-08	1,40E-06	EC-HARRT
ENSG00000070367	EXOC5	97,55387884	1,130148886	0,209878905	5,384766455	7,25E-08	1,41E-06	EC-HARRT
ENSG00000169599	NFU1	46,57494269	1,120129621	0,208045282	5,384066448	7,28E-08	1,41E-06	EC-HARRT
ENSG00000169241	SLC50A1	77,39424684	0,930333143	0,172798495	5,383919243	7,29E-08	1,41E-06	EC-HARRT
ENSG00000179454	KLHL28	84,15175522	1,285408026	0,238763682	5,38359945	7,30E-08	1,41E-06	EC-HARRT
ENSG00000104671	DCTN6	60,19894594	1,361315092	0,25288228	5,383196842	7,32E-08	1,41E-06	EC-HARRT
ENSG00000110442	COMMD9	262,9161192	0,883852115	0,164197982	5,382843965	7,33E-08	1,41E-06	EC-HARRT
ENSG00000120509	PDZD11	44,39010072	1,175329528	0,218380537	5,382025091	7,37E-08	1,42E-06	EC-HARRT
ENSG00000198399	ITSN2	681,477204	0,702119205	0,130463352	5,381735137	7,38E-08	1,42E-06	EC-HARRT
ENSG00000010810	FYN	157,4729331	1,635709922	0,303964657	5,381250369	7,40E-08	1,42E-06	EC-HARRT
ENSG00000010244	ZNF207	828,2728492	0,862175098	0,160267771	5,379591251	7,47E-08	1,44E-06	EC-HARRT
ENSG00000197956	S100A6	1645,821065	0,938651227	0,17449901	5,379120655	7,49E-08	1,44E-06	EC-HARRT
ENSG00000196873	CBWD3	90,832884	1,315307822	0,24452738	5,378979732	7,49E-08	1,44E-06	EC-HARRT
ENSG00000005100	DHX33	16,87481248	1,388855572	0,258229971	5,378367058	7,52E-08	1,44E-06	EC-HARRT
ENSG00000165476	REEP3	86,10184906	1,602976646	0,298106325	5,377197699	7,57E-08	1,45E-06	EC-HARRT
ENSG00000170581	STAT2	489,086195	1,267048967	0,235636336	5,377137452	7,57E-08	1,45E-06	EC-HARRT
ENSG00000116095	PLEKHA3	91,34599159	1,243987296	0,231408226	5,375726349	7,63E-08	1,46E-06	EC-HARRT
ENSG00000188647	PTAR1	99,00159824	1,234611551	0,229666414	5,375673049	7,63E-08	1,46E-06	EC-HARRT
ENSG00000106344	RBM28	67,65771269	1,089091179	0,20261811	5,375092969	7,65E-08	1,46E-06	EC-HARRT
ENSG00000173327	MAP3K11	178,709159	-0,805734615	0,149919104	-5,374462592	7,68E-08	1,47E-06	EC-HARRT
ENSG00000101343	CRNKL1	86,50787524	1,358581984	0,252914097	5,371713155	7,80E-08	1,49E-06	EC-HARRT
ENSG00000123609	NMI	200,3775197	1,327102094	0,247054783	5,371691577	7,80E-08	1,49E-06	EC-HARRT
ENSG00000009413	REV3L	73,69688267	1,292309361	0,240612786	5,370908922	7,83E-08	1,49E-06	EC-HARRT
ENSG00000173275	ZNF449	16,82926432	1,674060523	0,311713044	5,370518029	7,85E-08	1,50E-06	EC-HARRT
ENSG00000131116	ZNF428	5,067817609	-1,598453273	0,297673683	-5,369817227	7,88E-08	1,50E-06	EC-HARRT
ENSG00000001084	GCLC	34,95893899	1,290387058	0,240347369	5,368842028	7,92E-08	1,51E-06	EC-HARRT
ENSG00000025293	PHF20	264,11344	0,800709888	0,149205083	5,366505437	8,03E-08	1,53E-06	EC-HARRT
ENSG00000154723	ATP5J	131,206393	1,179677831	0,219822645	5,366498215	8,03E-08	1,53E-06	EC-HARRT
ENSG00000119285	HEATR1	61,81013339	1,551034535	0,289037546	5,366204335	8,04E-08	1,53E-06	EC-HARRT
ENSG00000206573	THUMPD3-AS1	42,75367076	1,194153434	0,222565823	5,36539447	8,08E-08	1,53E-06	EC-HARRT
ENSG00000052723	SIKE1	91,3116753	1,051404685	0,19599081	5,364561157	8,11E-08	1,54E-06	EC-HARRT
ENSG00000196262	PPIA	1776,194991	0,753074539	0,140391223	5,364114113	8,13E-08	1,54E-06	EC-HARRT
ENSG00000075856	SART3	104,2898554	1,082672493	0,202031648	5,358925226	8,37E-08	1,58E-06	EC-HARRT
ENSG00000164331	ANKRA2	56,12583241	1,247402063	0,232767654	5,359000888	8,37E-08	1,58E-06	EC-HARRT
ENSG00000113851	CRBN	195,66445	0,91442865	0,170690023	5,357247223	8,45E-08	1,60E-06	EC-HARRT
ENSG00000107099	DOCK8	710,6316766	0,875329937	0,163406154	5,356774595	8,47E-08	1,60E-06	EC-HARRT
ENSG00000156531	PHF6	59,43663506	1,355837772	0,253176959	5,355296864	8,54E-08	1,61E-06	EC-HARRT
ENSG00000139921	TMX1	280,3542511	0,964047257	0,180023461	5,355120118	8,55E-08	1,61E-06	EC-HARRT
ENSG00000174943	KCTD13	25,0410283	-1,036101153	0,193622007	-5,351153861	8,74E-08	1,65E-06	EC-HARRT
ENSG00000251022	THAP9-AS1	147,2408962	1,397538029	0,261179871	5,350864236	8,75E-08	1,65E-06	EC-HARRT
ENSG00000109790	KLHL5	32,78070105	1,233016264	0,23046252	5,350181286	8,79E-08	1,65E-06	EC-HARRT
ENSG00000185721	DRG1	127,0586934	0,831081215	0,155344274	5,349931427	8,80E-08	1,65E-06	EC-HARRT
ENSG00000136051	KIAA1033	370,9778387	1,171910269	0,219127214	5,348081815	8,89E-08	1,67E-06	EC-HARRT
ENSG00000166454	ATMIN	41,93016956	1,319764775	0,24682029	5,347067595	8,94E-08	1,68E-06	EC-HARRT
ENSG00000095139	ARCN1	245,9585629	0,978071112	0,182923395	5,346889136	8,95E-08	1,68E-06	EC-HARRT
ENSG00000136826	KLF4	651,3650333	1,018823686	0,190690216	5,342820979	9,15E-08	1,72E-06	EC-HARRT
ENSG00000197217	ENTPD4	176,691967	0,884476632	0,165545602	5,342797512	9,15E-08	1,72E-06	EC-HARRT
ENSG00000089006	SNX5	288,2366999	0,718847535	0,134625369	5,339614245	9,31E-08	1,74E-06	EC-HARRT
ENSG00000178694	NSUN3	39,2994519	1,234641038	0,23122444	5,339578449	9,32E-08	1,74E-06	EC-HARRT
ENSG00000198818	SFT2D1	142,874565	1,068587181	0,200144314	5,339083381	9,34E-08	1,75E-06	EC-HARRT
ENSG00000114999	TTL	39,18293068	1,425277194	0,266963355	5,338849582	9,35E-08	1,75E-06	EC-HARRT
ENSG00000126264	HCST	93,67563547	1,208998153	0,226462221	5,338630645	9,37E-08	1,75E-06	EC-HARRT
ENSG00000056097	ZFR	438,6775086	0,787669001	0,147583634	5,337102611	9,44E-08	1,76E-06	EC-HARRT
ENSG00000131351	HAUS8	55,32917965	1,406516863	0,263770175	5,332357461	9,69E-08	1,81E-06	EC-HARRT
ENSG00000249936	RAC1P2	26,9842217	-2,566930252	0,48138103	-5,332429183	9,69E-08	1,81E-06	EC-HARRT
ENSG00000130449	ZSWIM6	46,76017086	1,38190644	0,259228942	5,330833926	9,78E-08	1,82E-06	EC-HARRT
ENSG00000185627	PSMD13	314,1500564	0,718095134	0,134708462	5,330735158	9,78E-08	1,82E-06	EC-HARRT
ENSG00000166946	CCNDBP1	408,1101169	0,828504024	0,155425106	5,330567521	9,79E-08	1,82E-06	EC-HARRT
ENSG00000166797	FAM96A	172,1408338	1,293979881	0,242760054	5,330283382	9,81E-08	1,82E-06	EC-HARRT
ENSG00000155304	HSPA13	94,67664276	1,664548298	0,312384846	5,328518065	9,90E-08	1,84E-06	EC-HARRT
ENSG00000163636	PSMD6	270,1302255	0,737160689	0,138359138	5,327878605	9,94E-08	1,84E-06	EC-HARRT
ENSG00000108848	LUC7L3	277,6438901	0,931366618	0,174881909	5,325688779	1,01E-07	1,86E-06	EC-HARRT
ENSG00000185246	PRPF39	113,6848617	1,320351182	0,247956839	5,324923426	1,01E-07	1,87E-06	EC-HARRT
ENSG00000073905	VDAC1P1	1,840855838	-1,807718901	0,339556794	-5,323760074	1,02E-07	1,88E-06	EC-HARRT
ENSG00000258302	NA	15,54396012	1,842381117	0,34615798	5,322370773	1,02E-07	1,89E-06	EC-HARRT
ENSG00000198001	IRAK4	102,776926	0,903735244	0,16983794	5,321162297	1,03E-07	1,91E-06	EC-HARRT
ENSG00000177954	RPS27	2973,372216	0,87967862	0,165353953	5,319973329	1,04E-07	1,92E-06	EC-HARRT
ENSG00000132155	RAF1	360,9141881	1,002820833	0,188523633	5,319337517	1,04E-07	1,92E-06	EC-HARRT
ENSG00000083097	DOPEY1	48,74481174	1,296476889	0,243772661	5,318385093	1,05E-07	1,93E-06	EC-HARRT
ENSG00000100603	SNW1	263,0744025	0,960803367	0,180666238	5,318112442	1,05E-07	1,93E-06	EC-HARRT
ENSG00000083312	TNPO1	214,3961086	0,891963397	0,16775658	5,317009905	1,05E-07	1,94E-06	EC-HARRT
ENSG00000196776	CD47	775,2829599	0,79950123	0,150423559	5,315000076	1,07E-07	1,96E-06	EC-HARRT
ENSG00000177119	ANO6	169,3479822	0,984701003	0,185319679	5,313526386	1,08E-07	1,98E-06	EC-HARRT
ENSG00000198900	TOP1	126,1015266	1,01476599	0,190994463	5,313064967	1,08E-07	1,98E-06	EC-HARRT
ENSG00000107651	SEC23IP	123,2490196	1,140253301	0,214625933	5,312747079	1,08E-07	1,98E-06	EC-HARRT
ENSG00000113532	ST8SIA4	218,0040154	1,132914543	0,213271311	5,312081292	1,08E-07	1,99E-06	EC-HARRT
ENSG00000128513	POT1	26,21647558	1,621551126	0,305331241	5,310793351	1,09E-07	2,00E-06	EC-HARRT
ENSG00000167863	ATP5H	138,5262529	1,041093799	0,196059908	5,310080023	1,10E-07	2,01E-06	EC-HARRT
ENSG00000164080	RAD54L2	198,2183676	1,060917389	0,199879517	5,307784429	1,11E-07	2,03E-06	EC-HARRT
ENSG00000151694	ADAM17	184,0649163	0,924399446	0,174165833	5,307582027	1,11E-07	2,03E-06	EC-HARRT
ENSG00000155926	SLA	338,1624706	1,409986237	0,265683476	5,307015174	1,11E-07	2,04E-06	EC-HARRT
ENSG00000085231	AK6	30,29741129	1,486841887	0,280300336	5,304459873	1,13E-07	2,06E-06	EC-HARRT
ENSG00000107863	ARHGAP21	61,45663029	1,370155637	0,258298983	5,304533608	1,13E-07	2,06E-06	EC-HARRT
ENSG00000166508	MCM7	221,4336406	1,024181738	0,193080885	5,304418078	1,13E-07	2,06E-06	EC-HARRT
ENSG00000175216	CKAP5	73,29122909	1,312438695	0,247411955	5,304669666	1,13E-07	2,06E-06	EC-HARRT
ENSG00000136936	XPA	47,83208011	0,908323327	0,171282101	5,303083767	1,14E-07	2,07E-06	EC-HARRT
ENSG00000024862	CCDC28A	55,81648208	1,226137809	0,231289526	5,301311438	1,15E-07	2,09E-06	EC-HARRT
ENSG00000144233	AMMECR1L	40,7252019	1,337008635	0,252238291	5,300577591	1,15E-07	2,10E-06	EC-HARRT
ENSG00000137770	CTDSPL2	153,1072537	1,283624417	0,242282017	5,298058992	1,17E-07	2,13E-06	EC-HARRT
ENSG00000144357	UBR3	42,1616199	1,434614004	0,270853328	5,296645288	1,18E-07	2,14E-06	EC-HARRT
ENSG00000213719	CLIC1	1336,700546	0,652581116	0,123206603	5,296640752	1,18E-07	2,14E-06	EC-HARRT
ENSG00000143093	STRIP1	156,8487241	1,006438359	0,190067581	5,295160553	1,19E-07	2,16E-06	EC-HARRT
ENSG00000187953	PMS2CL	19,22445268	1,416784625	0,267747761	5,291490091	1,21E-07	2,20E-06	EC-HARRT
ENSG00000011422	PLAUR	908,1292354	1,522031321	0,28765105	5,29124202	1,21E-07	2,20E-06	EC-HARRT
ENSG00000048162	NOP16	39,30754577	1,243223538	0,235060154	5,2889591	1,23E-07	2,23E-06	EC-HARRT
ENSG00000188811	NHLRC3	59,13212271	1,163934543	0,220146927	5,287080592	1,24E-07	2,25E-06	EC-HARRT
ENSG00000026103	FAS	107,8135638	1,276422625	0,241443138	5,28663864	1,25E-07	2,25E-06	EC-HARRT
ENSG00000129197	RPAIN	72,79717733	1,072195721	0,202846795	5,285741501	1,25E-07	2,26E-06	EC-HARRT
ENSG00000060762	MPC1	182,4350944	0,973396504	0,184225608	5,28371987	1,27E-07	2,29E-06	EC-HARRT
ENSG00000149792	MRPL49	100,7780652	1,04173909	0,197184102	5,283078513	1,27E-07	2,29E-06	EC-HARRT
ENSG00000111859	NEDD9	246,4684449	0,938093705	0,177608513	5,281805971	1,28E-07	2,31E-06	EC-HARRT
ENSG00000235587	GAPDHP65	4,958442001	-1,503040673	0,284669489	-5,279950007	1,29E-07	2,33E-06	EC-HARRT
ENSG00000131263	RLIM	131,9516035	1,313340639	0,248768449	5,279369798	1,30E-07	2,33E-06	EC-HARRT
ENSG00000115762	PLEKHB2	441,2772569	0,654034556	0,123890258	5,279144369	1,30E-07	2,34E-06	EC-HARRT
ENSG00000148110	MFSD14B	52,88747026	1,297341562	0,24579001	5,27825179	1,30E-07	2,35E-06	EC-HARRT
ENSG00000140575	IQGAP1	1018,147304	0,912553853	0,173059704	5,27305797	1,34E-07	2,41E-06	EC-HARRT
ENSG00000145391	SETD7	93,93978902	1,082969774	0,205372761	5,273190904	1,34E-07	2,41E-06	EC-HARRT
ENSG00000145391	SETD7	93,93978902	1,082969774	0,205372761	5,273190904	1,34E-07	2,41E-06	EC-HARRT
ENSG00000146247	PHIP	375,9415035	0,756471281	0,143461977	5,27297403	1,34E-07	2,41E-06	EC-HARRT
ENSG00000164168	TMEM184C	74,45278641	1,313224191	0,249114518	5,271568271	1,35E-07	2,43E-06	EC-HARRT
ENSG00000164024	METAP1	98,37872627	0,892132871	0,16929882	5,269575234	1,37E-07	2,45E-06	EC-HARRT
ENSG00000015153	YAF2	62,76825596	1,279810968	0,242908408	5,268697685	1,37E-07	2,46E-06	EC-HARRT
ENSG00000099246	RAB18	205,1393317	1,144591955	0,217353217	5,266045615	1,39E-07	2,49E-06	EC-HARRT
ENSG00000157259	GATAD1	32,92002735	1,129404131	0,214516048	5,264893422	1,40E-07	2,51E-06	EC-HARRT
ENSG00000183955	KMT5A	25,02064609	1,424602592	0,270653487	5,263566376	1,41E-07	2,52E-06	EC-HARRT
ENSG00000166347	CYB5A	28,87610981	1,182958502	0,224759866	5,263210563	1,42E-07	2,53E-06	EC-HARRT
ENSG00000260914	NA	43,80152652	-0,822585347	0,156293056	-5,263095945	1,42E-07	2,53E-06	EC-HARRT
ENSG00000211456	SACM1L	97,92773594	1,216643365	0,231198764	5,262326428	1,42E-07	2,54E-06	EC-HARRT
ENSG00000129559	NEDD8	193,200957	1,015267484	0,192971056	5,261242302	1,43E-07	2,55E-06	EC-HARRT
ENSG00000108826	MRPL27	47,43954401	1,412318029	0,268476437	5,260491546	1,44E-07	2,56E-06	EC-HARRT
ENSG00000168234	TTC39C	55,77078258	1,353933517	0,257418737	5,259654106	1,44E-07	2,57E-06	EC-HARRT
ENSG00000242992	FTH1P4	9,342928634	-1,587232607	0,301817539	-5,258914413	1,45E-07	2,58E-06	EC-HARRT
ENSG00000135930	EIF4E2	209,0409746	0,835887049	0,158976732	5,257920711	1,46E-07	2,59E-06	EC-HARRT
ENSG00000186470	BTN3A2	210,7327226	1,463824058	0,278556125	5,255041726	1,48E-07	2,63E-06	EC-HARRT
ENSG00000152240	HAUS1	39,99025784	1,177618568	0,224141195	5,253914024	1,49E-07	2,64E-06	EC-HARRT
ENSG00000004534	RBM6	252,3387871	1,048470326	0,199569888	5,253649915	1,49E-07	2,64E-06	EC-HARRT
ENSG00000189308	LIN54	35,49855874	1,132930399	0,215680609	5,252815283	1,50E-07	2,65E-06	EC-HARRT
ENSG00000000419	DPM1	68,1513813	1,128738501	0,214915547	5,252009524	1,50E-07	2,66E-06	EC-HARRT
ENSG00000237506	RPSAP15	5,505870623	-1,923731096	0,366305453	-5,251712959	1,51E-07	2,67E-06	EC-HARRT
ENSG00000131503	ANKHD1	322,3660584	0,82919262	0,157894025	5,251576922	1,51E-07	2,67E-06	EC-HARRT
ENSG00000109689	STIM2	65,53675949	0,984623436	0,18752955	5,250497512	1,52E-07	2,68E-06	EC-HARRT
ENSG00000156500	FAM122C	23,13094348	1,298141043	0,24727665	5,249751828	1,52E-07	2,69E-06	EC-HARRT
ENSG00000258757	NA	12,35543279	1,850416958	0,352500895	5,249396483	1,53E-07	2,69E-06	EC-HARRT
ENSG00000108064	TFAM	62,69720242	1,249948964	0,238135033	5,248908359	1,53E-07	2,70E-06	EC-HARRT
ENSG00000204472	AIF1	1626,983993	1,436355367	0,273661913	5,24864915	1,53E-07	2,70E-06	EC-HARRT
ENSG00000135801	TAF5L	28,5993983	1,615643246	0,30787293	5,247759998	1,54E-07	2,71E-06	EC-HARRT
ENSG00000066044	ELAVL1	61,43346553	-1,006017987	0,191748384	-5,246552609	1,55E-07	2,73E-06	EC-HARRT
ENSG00000223612	NA	4,822718407	-1,737773824	0,331226463	-5,246482449	1,55E-07	2,73E-06	EC-HARRT
ENSG00000107175	CREB3	83,87843208	0,850928092	0,162196692	5,246272805	1,55E-07	2,73E-06	EC-HARRT
ENSG00000177853	ZNF518A	76,9341948	1,552460071	0,295987999	5,245010188	1,56E-07	2,75E-06	EC-HARRT
ENSG00000156802	ATAD2	38,20106745	1,714902938	0,327022854	5,243984986	1,57E-07	2,76E-06	EC-HARRT
ENSG00000143771	CNIH4	118,7722228	1,301073081	0,248163724	5,242801254	1,58E-07	2,77E-06	EC-HARRT
ENSG00000163660	CCNL1	980,7704144	1,176319881	0,224371265	5,242738552	1,58E-07	2,77E-06	EC-HARRT
ENSG00000110315	RNF141	210,3470976	1,047868545	0,199905618	5,241816395	1,59E-07	2,79E-06	EC-HARRT
ENSG00000198839	ZNF277	66,70491209	1,118459654	0,213451904	5,239867322	1,61E-07	2,81E-06	EC-HARRT
ENSG00000123268	ATF1	30,51925408	1,219424403	0,232737654	5,239480506	1,61E-07	2,82E-06	EC-HARRT
ENSG00000198804	MT-CO1	40108,59995	0,924136992	0,176419245	5,238300355	1,62E-07	2,83E-06	EC-HARRT
ENSG00000028310	BRD9	67,56482828	0,952223312	0,181903446	5,234773345	1,65E-07	2,88E-06	EC-HARRT
ENSG00000052802	MSMO1	39,22324208	1,715456095	0,327706788	5,234728604	1,65E-07	2,88E-06	EC-HARRT
ENSG00000124279	FASTKD3	24,23505098	1,437178452	0,274547207	5,234722544	1,65E-07	2,88E-06	EC-HARRT
ENSG00000156030	ELMSAN1	564,50551	1,358668053	0,259601987	5,233658135	1,66E-07	2,90E-06	EC-HARRT
ENSG00000065548	ZC3H15	300,4031829	1,057344095	0,202108916	5,231555923	1,68E-07	2,92E-06	EC-HARRT
ENSG00000122644	ARL4A	276,73666	1,338811046	0,255905407	5,231663762	1,68E-07	2,92E-06	EC-HARRT
ENSG00000134001	EIF2S1	175,3767669	1,322552072	0,25280208	5,231571174	1,68E-07	2,92E-06	EC-HARRT
ENSG00000116752	BCAS2	118,6029121	1,245654023	0,238195412	5,229546678	1,70E-07	2,95E-06	EC-HARRT
ENSG00000196757	ZNF700	43,62137307	1,419284436	0,271416153	5,229181908	1,70E-07	2,96E-06	EC-HARRT
ENSG00000102786	INTS6	91,36032227	1,925047393	0,368189695	5,22841193	1,71E-07	2,97E-06	EC-HARRT
ENSG00000043093	DCUN1D1	172,9038824	1,06409911	0,203672206	5,224567105	1,75E-07	3,03E-06	EC-HARRT
ENSG00000144182	LIPT1	19,08521298	1,382562309	0,264637746	5,224357928	1,75E-07	3,03E-06	EC-HARRT
ENSG00000134899	ERCC5	159,024126	1,028613493	0,196899491	5,224053583	1,75E-07	3,03E-06	EC-HARRT
ENSG00000140319	SRP14	572,1536938	0,700187464	0,134028453	5,224170298	1,75E-07	3,03E-06	EC-HARRT
ENSG00000162642	C1orf52	74,07170343	1,160156011	0,22211348	5,223257989	1,76E-07	3,04E-06	EC-HARRT
ENSG00000147133	TAF1	66,50285006	1,019125691	0,195144896	5,222405069	1,77E-07	3,05E-06	EC-HARRT
ENSG00000077235	GTF3C1	191,8583612	1,225312687	0,234726146	5,220179812	1,79E-07	3,09E-06	EC-HARRT
ENSG00000121749	TBC1D15	103,0510105	1,432057126	0,274344682	5,219919391	1,79E-07	3,09E-06	EC-HARRT
ENSG00000140455	USP3	483,8776775	0,770413815	0,147601934	5,21953739	1,79E-07	3,10E-06	EC-HARRT
ENSG00000163319	MRPS18C	57,90503868	1,503975212	0,288227281	5,218018244	1,81E-07	3,12E-06	EC-HARRT
ENSG00000123684	LPGAT1	88,03390323	1,084234268	0,207863714	5,216082448	1,83E-07	3,15E-06	EC-HARRT
ENSG00000185344	ATP6V0A2	39,42406699	1,079758714	0,207130454	5,212940398	1,86E-07	3,20E-06	EC-HARRT
ENSG00000154473	BUB3	233,9308994	1,035307683	0,198613911	5,212664489	1,86E-07	3,20E-06	EC-HARRT
ENSG00000144231	POLR2D	117,8709454	0,884455822	0,169685169	5,212334277	1,86E-07	3,21E-06	EC-HARRT
ENSG00000196531	NACA	2913,378435	0,626445762	0,120243593	5,209805744	1,89E-07	3,25E-06	EC-HARRT
ENSG00000141741	MIEN1	122,2964793	0,697157101	0,133858602	5,208160646	1,91E-07	3,28E-06	EC-HARRT
ENSG00000164169	PRMT9	57,71355604	1,95904415	0,376152732	5,208108265	1,91E-07	3,28E-06	EC-HARRT
ENSG00000166479	TMX3	102,5769534	1,147930866	0,220592298	5,203857415	1,95E-07	3,35E-06	EC-HARRT
ENSG00000134970	TMED7	306,1390598	0,828155148	0,159152309	5,203538395	1,96E-07	3,35E-06	EC-HARRT
ENSG00000189180	ZNF33A	110,894863	1,174532826	0,225720466	5,203483978	1,96E-07	3,35E-06	EC-HARRT
ENSG00000163743	RCHY1	77,47345928	1,154051785	0,221818401	5,202687324	1,96E-07	3,36E-06	EC-HARRT
ENSG00000172331	BPGM	50,86335944	1,22687804	0,235843748	5,202079986	1,97E-07	3,37E-06	EC-HARRT
ENSG00000152795	HNRNPDL	1290,315429	0,56156787	0,107973025	5,201001537	1,98E-07	3,39E-06	EC-HARRT
ENSG00000134717	BTF3L4	172,051217	0,984623922	0,189329324	5,200588588	1,99E-07	3,40E-06	EC-HARRT
ENSG00000178982	EIF3K	711,9714816	0,636597169	0,122464391	5,198222635	2,01E-07	3,44E-06	EC-HARRT
ENSG00000100528	CNIH1	172,0091099	0,947921524	0,182535471	5,1930812	2,07E-07	3,53E-06	EC-HARRT
ENSG00000087302	C14orf166	260,327827	0,732454669	0,141124505	5,190130991	2,10E-07	3,58E-06	EC-HARRT
ENSG00000135940	COX5B	300,9058435	0,639523253	0,123222286	5,189996659	2,10E-07	3,58E-06	EC-HARRT
ENSG00000138592	USP8	254,0846476	1,035062213	0,199432856	5,190028522	2,10E-07	3,58E-06	EC-HARRT
ENSG00000183726	TMEM50A	398,5134004	0,843052251	0,162466743	5,189075838	2,11E-07	3,60E-06	EC-HARRT
ENSG00000111237	VPS29	390,3865073	1,008935617	0,194444729	5,188804148	2,12E-07	3,60E-06	EC-HARRT
ENSG00000117625	RCOR3	105,3796916	0,948748531	0,182887433	5,187609219	2,13E-07	3,62E-06	EC-HARRT
ENSG00000160201	U2AF1	232,0165341	1,086671539	0,209536205	5,186080074	2,15E-07	3,65E-06	EC-HARRT
ENSG00000141380	SS18	253,1259608	0,945848911	0,18245057	5,184137888	2,17E-07	3,68E-06	EC-HARRT
ENSG00000130818	ZNF426	45,39740945	1,308983531	0,252522835	5,183624398	2,18E-07	3,69E-06	EC-HARRT
ENSG00000183011	NAA38	68,44550959	0,980145554	0,189095027	5,183349178	2,18E-07	3,70E-06	EC-HARRT
ENSG00000108588	CCDC47	220,0270673	0,914493948	0,176470699	5,182129117	2,19E-07	3,72E-06	EC-HARRT
ENSG00000179981	TSHZ1	53,52508898	1,348206254	0,26016914	5,182037556	2,19E-07	3,72E-06	EC-HARRT
ENSG00000164405	UQCRQ	118,0305922	0,862540217	0,166458583	5,181710669	2,20E-07	3,72E-06	EC-HARRT
ENSG00000125503	PPP1R12C	39,30005866	0,943482579	0,182183157	5,17875854	2,23E-07	3,78E-06	EC-HARRT
ENSG00000183688	FAM101B	74,97164385	1,457590499	0,281634004	5,175477672	2,27E-07	3,84E-06	EC-HARRT
ENSG00000205352	PRR13	595,5982416	0,677548	0,130948422	5,174159332	2,29E-07	3,87E-06	EC-HARRT
ENSG00000116750	UCHL5	95,14883769	1,214674745	0,234865756	5,171783087	2,32E-07	3,91E-06	EC-HARRT
ENSG00000185009	AP3M1	114,6791708	1,031577056	0,19946984	5,171594134	2,32E-07	3,92E-06	EC-HARRT
ENSG00000167985	SDHAF2	75,60080988	0,96647428	0,186888389	5,171398209	2,32E-07	3,92E-06	EC-HARRT
ENSG00000213079	SCAF8	90,46277977	1,222698881	0,236458238	5,170887219	2,33E-07	3,92E-06	EC-HARRT
ENSG00000120675	DNAJC15	114,9447106	0,904396983	0,174963584	5,169058398	2,35E-07	3,96E-06	EC-HARRT
ENSG00000151304	SRFBP1	35,7098653	1,164380165	0,225264587	5,168944584	2,35E-07	3,96E-06	EC-HARRT
ENSG00000230551	NA	127,5357722	1,131242982	0,218867065	5,168630478	2,36E-07	3,96E-06	EC-HARRT
ENSG00000138246	DNAJC13	100,3043735	1,25779389	0,24336516	5,168340005	2,36E-07	3,97E-06	EC-HARRT
ENSG00000164751	PEX2	110,5255826	1,137000213	0,220002491	5,16812426	2,36E-07	3,97E-06	EC-HARRT
ENSG00000119402	FBXW2	104,7343319	0,846167385	0,163776046	5,166612617	2,38E-07	4,00E-06	EC-HARRT
ENSG00000165669	FAM204A	154,4356054	0,801326484	0,155130164	5,165510457	2,40E-07	4,02E-06	EC-HARRT
ENSG00000132581	SDF2	79,15956126	1,034836877	0,200353135	5,165064559	2,40E-07	4,03E-06	EC-HARRT
ENSG00000100441	KHNYN	117,0306652	1,102248821	0,21343565	5,164314497	2,41E-07	4,04E-06	EC-HARRT
ENSG00000198791	CNOT7	347,1528176	0,746718199	0,144646715	5,162358506	2,44E-07	4,08E-06	EC-HARRT
ENSG00000094880	CDC23	49,36657344	1,400421733	0,271306407	5,161771701	2,45E-07	4,09E-06	EC-HARRT
ENSG00000169976	SF3B5	142,8685947	0,787351732	0,152536649	5,161721693	2,45E-07	4,09E-06	EC-HARRT
ENSG00000110911	SLC11A2	65,36258876	1,215032215	0,235422953	5,161060985	2,46E-07	4,10E-06	EC-HARRT
ENSG00000124570	SERPINB6	148,5948293	0,731083676	0,141680964	5,160069888	2,47E-07	4,12E-06	EC-HARRT
ENSG00000095380	NANS	153,1580738	0,781592622	0,151525547	5,158157399	2,49E-07	4,16E-06	EC-HARRT
ENSG00000014123	UFL1	107,5379091	1,022083304	0,198304825	5,15410204	2,55E-07	4,25E-06	EC-HARRT
ENSG00000118454	ANKRD13C	81,92427533	1,151451523	0,223404191	5,154117815	2,55E-07	4,25E-06	EC-HARRT
ENSG00000133773	CCDC59	113,4698082	1,133371559	0,220022386	5,151164746	2,59E-07	4,31E-06	EC-HARRT
ENSG00000137871	ZNF280D	81,82967257	0,999107295	0,193956634	5,15118908	2,59E-07	4,31E-06	EC-HARRT
ENSG00000124459	ZNF45	21,62445693	1,584713564	0,30771503	5,149938776	2,61E-07	4,33E-06	EC-HARRT
ENSG00000114956	DGUOK	112,4301242	1,108456085	0,215244655	5,149749636	2,61E-07	4,33E-06	EC-HARRT
ENSG00000267449	NA	32,86504458	1,167992227	0,226832521	5,149139209	2,62E-07	4,35E-06	EC-HARRT
ENSG00000084463	WBP11	211,9090052	1,042200883	0,202420358	5,148695974	2,62E-07	4,35E-06	EC-HARRT
ENSG00000138785	INTS12	61,50846541	1,13690131	0,22081904	5,148565598	2,62E-07	4,35E-06	EC-HARRT
ENSG00000158092	NCK1	81,78850907	1,100660242	0,213778564	5,14859966	2,62E-07	4,35E-06	EC-HARRT
ENSG00000069943	PIGB	40,78856827	1,342347738	0,260936731	5,144341816	2,68E-07	4,45E-06	EC-HARRT
ENSG00000124275	MTRR	86,05015641	0,905159285	0,175982559	5,143460197	2,70E-07	4,47E-06	EC-HARRT
ENSG00000155307	SAMSN1	611,1497275	1,855656227	0,360813597	5,142977551	2,70E-07	4,47E-06	EC-HARRT
ENSG00000170889	RPS9	2274,15522	0,62914618	0,122386779	5,140638441	2,74E-07	4,53E-06	EC-HARRT
ENSG00000163527	STT3B	88,51984579	0,916287862	0,178273157	5,139797132	2,75E-07	4,54E-06	EC-HARRT
ENSG00000131051	RBM39	1386,46897	1,087083254	0,21156989	5,138175626	2,77E-07	4,58E-06	EC-HARRT
ENSG00000243147	MRPL33	59,302451	1,204027475	0,234361675	5,137475983	2,78E-07	4,59E-06	EC-HARRT
ENSG00000136381	IREB2	133,7753131	0,980239713	0,190964745	5,133092578	2,85E-07	4,70E-06	EC-HARRT
ENSG00000144747	TMF1	261,1225858	1,173318839	0,228586028	5,132942065	2,85E-07	4,70E-06	EC-HARRT
ENSG00000176463	SLCO3A1	71,32436837	0,98346258	0,191620873	5,132335357	2,86E-07	4,71E-06	EC-HARRT
ENSG00000082898	XPO1	118,8155476	1,048496033	0,204363313	5,130549213	2,89E-07	4,76E-06	EC-HARRT
ENSG00000163161	ERCC3	141,2862175	0,905872157	0,176603888	5,129400979	2,91E-07	4,78E-06	EC-HARRT
ENSG00000130726	TRIM28	100,8169563	0,905442178	0,176525544	5,129241668	2,91E-07	4,78E-06	EC-HARRT
ENSG00000169762	TAPT1	19,57900336	1,615992495	0,315068808	5,129014539	2,91E-07	4,78E-06	EC-HARRT
ENSG00000100883	SRP54	124,7099919	1,19454737	0,232955219	5,127798275	2,93E-07	4,81E-06	EC-HARRT
ENSG00000135905	DOCK10	204,3352916	0,970064415	0,189242529	5,126038094	2,96E-07	4,85E-06	EC-HARRT
ENSG00000159593	NAE1	68,47274851	1,143213765	0,223072959	5,124842437	2,98E-07	4,88E-06	EC-HARRT
ENSG00000167380	ZNF226	29,83677937	1,608685862	0,31398808	5,123397884	3,00E-07	4,92E-06	EC-HARRT
ENSG00000197969	VPS13A	54,87791791	1,374247385	0,268242838	5,1231466	3,00E-07	4,92E-06	EC-HARRT
ENSG00000166887	VPS39	273,2375123	0,923776403	0,180628126	5,114244533	3,15E-07	5,16E-06	EC-HARRT
ENSG00000103018	CYB5B	99,44527444	1,220657386	0,238768932	5,112295698	3,18E-07	5,21E-06	EC-HARRT
ENSG00000189079	ARID2	118,4626784	1,011854708	0,198024349	5,10974894	3,23E-07	5,27E-06	EC-HARRT
ENSG00000083799	CYLD	384,1234034	1,165116443	0,228111172	5,10766936	3,26E-07	5,33E-06	EC-HARRT
ENSG00000107223	EDF1	326,4397074	0,669064773	0,131027253	5,106302374	3,29E-07	5,36E-06	EC-HARRT
ENSG00000109332	UBE2D3	1635,183678	0,80897545	0,158501971	5,103882574	3,33E-07	5,43E-06	EC-HARRT
ENSG00000123737	EXOSC9	89,58029952	1,024360675	0,200711939	5,103635991	3,33E-07	5,43E-06	EC-HARRT
ENSG00000054267	ARID4B	384,4308188	1,117153359	0,21890267	5,103424998	3,34E-07	5,43E-06	EC-HARRT
ENSG00000085719	CPNE3	307,0826335	1,116688425	0,218839661	5,102769842	3,35E-07	5,45E-06	EC-HARRT
ENSG00000152193	RNF219	35,98905825	1,606171363	0,314846628	5,101440573	3,37E-07	5,49E-06	EC-HARRT
ENSG00000111727	HCFC2	44,26889662	1,2407487	0,243234992	5,101028801	3,38E-07	5,49E-06	EC-HARRT
ENSG00000146842	TMEM209	77,52952275	0,927797266	0,18189272	5,10079383	3,38E-07	5,50E-06	EC-HARRT
ENSG00000153130	SCOC	78,93944814	1,325189503	0,259809121	5,100627323	3,39E-07	5,50E-06	EC-HARRT
ENSG00000173559	NABP1	130,5013064	1,358994385	0,266453621	5,100303686	3,39E-07	5,50E-06	EC-HARRT
ENSG00000227939	RPL3P2	17,76311141	-0,985056455	0,193141617	-5,100177119	3,39E-07	5,50E-06	EC-HARRT
ENSG00000204592	HLA-E	8901,809789	0,675730552	0,132609292	5,095650112	3,48E-07	5,63E-06	EC-HARRT
ENSG00000049245	VAMP3	387,3299862	0,650711575	0,127722685	5,094721996	3,49E-07	5,65E-06	EC-HARRT
ENSG00000121022	COPS5	173,6971908	0,903619246	0,17736374	5,09472368	3,49E-07	5,65E-06	EC-HARRT
ENSG00000169499	PLEKHA2	120,7030094	1,165794846	0,228844815	5,094259383	3,50E-07	5,67E-06	EC-HARRT
ENSG00000008294	SPAG9	105,2953226	1,459523138	0,286516574	5,094026918	3,51E-07	5,67E-06	EC-HARRT
ENSG00000104904	OAZ1	6815,569436	-0,90431313	0,177527982	-5,093918823	3,51E-07	5,67E-06	EC-HARRT
ENSG00000076513	ANKRD13A	201,5231473	1,044305909	0,205031932	5,093381781	3,52E-07	5,68E-06	EC-HARRT
ENSG00000143748	NVL	47,31065462	1,25886353	0,247179164	5,092919287	3,53E-07	5,69E-06	EC-HARRT
ENSG00000162961	DPY30	56,49225414	1,456605927	0,286012618	5,092803025	3,53E-07	5,69E-06	EC-HARRT
ENSG00000111678	C12orf57	52,32758488	0,967043838	0,189980487	5,09022719	3,58E-07	5,77E-06	EC-HARRT
ENSG00000174442	ZWILCH	27,80718697	1,382286344	0,271571601	5,089951736	3,58E-07	5,77E-06	EC-HARRT
ENSG00000166181	API5	229,8898436	1,106359985	0,217374583	5,089647411	3,59E-07	5,78E-06	EC-HARRT
ENSG00000166912	MTMR10	103,25129	0,969783344	0,190547464	5,089458164	3,59E-07	5,78E-06	EC-HARRT
ENSG00000068878	PSME4	81,83800706	1,374998251	0,270310682	5,086732949	3,64E-07	5,86E-06	EC-HARRT
ENSG00000170310	STX8	59,01634164	1,006649742	0,197899334	5,086675735	3,64E-07	5,86E-06	EC-HARRT
ENSG00000163728	TTC14	155,0019627	1,038186931	0,204144306	5,08555419	3,67E-07	5,89E-06	EC-HARRT
ENSG00000102710	SUPT20H	139,6657911	1,010509733	0,198886303	5,080841262	3,76E-07	6,03E-06	EC-HARRT
ENSG00000146282	RARS2	77,98111907	1,048289513	0,206329748	5,08065135	3,76E-07	6,03E-06	EC-HARRT
ENSG00000173451	THAP2	27,5141557	1,519782732	0,29914741	5,080380713	3,77E-07	6,04E-06	EC-HARRT
ENSG00000198087	CD2AP	38,56685636	1,444364316	0,284383885	5,07892463	3,80E-07	6,08E-06	EC-HARRT
ENSG00000153207	AHCTF1	107,2948947	1,534490753	0,30214019	5,078737624	3,80E-07	6,08E-06	EC-HARRT
ENSG00000136159	NUDT15	46,02457106	1,218908876	0,240014092	5,078488793	3,80E-07	6,08E-06	EC-HARRT
ENSG00000139083	ETV6	164,7813033	1,144624095	0,22538273	5,078579421	3,80E-07	6,08E-06	EC-HARRT
ENSG00000132646	PCNA	72,80674532	1,369900799	0,269783627	5,077775891	3,82E-07	6,10E-06	EC-HARRT
ENSG00000108953	YWHAE	498,3304218	1,064484261	0,209737635	5,075313545	3,87E-07	6,18E-06	EC-HARRT
ENSG00000104714	ERICH1	174,8851665	1,111468729	0,219046169	5,07412996	3,89E-07	6,21E-06	EC-HARRT
ENSG00000117592	PRDX6	296,0994668	0,734228396	0,144726597	5,073209839	3,91E-07	6,24E-06	EC-HARRT
ENSG00000101654	RNMT	76,76733493	1,332235576	0,262687188	5,071566623	3,95E-07	6,29E-06	EC-HARRT
ENSG00000124333	VAMP7	239,5446305	0,863611204	0,170290996	5,071385012	3,95E-07	6,29E-06	EC-HARRT
ENSG00000174917	C19orf70	66,81380537	0,986516512	0,194522071	5,071488827	3,95E-07	6,29E-06	EC-HARRT
ENSG00000132341	RAN	542,528055	0,713607124	0,140735281	5,070563123	3,97E-07	6,31E-06	EC-HARRT
ENSG00000161618	ALDH16A1	90,58155407	-1,015672969	0,200341239	-5,069714932	3,98E-07	6,34E-06	EC-HARRT
ENSG00000064393	HIPK2	215,7877971	1,253926135	0,247499443	5,066379619	4,05E-07	6,44E-06	EC-HARRT
ENSG00000269893	SNHG8	89,28920496	1,083095474	0,213889104	5,063817893	4,11E-07	6,53E-06	EC-HARRT
ENSG00000152217	SETBP1	71,70248468	1,285823841	0,254052961	5,061243272	4,17E-07	6,61E-06	EC-HARRT
ENSG00000065154	OAT	262,3977958	0,977281747	0,193149068	5,059727983	4,20E-07	6,66E-06	EC-HARRT
ENSG00000129465	RIPK3	77,33035739	1,213942684	0,239986464	5,058379807	4,23E-07	6,70E-06	EC-HARRT
ENSG00000158373	HIST1H2BD	17,26246885	1,727063252	0,341564935	5,056324806	4,27E-07	6,77E-06	EC-HARRT
ENSG00000099203	TMED1	75,92226045	0,953783789	0,188637613	5,056169731	4,28E-07	6,77E-06	EC-HARRT
ENSG00000071082	RPL31	2196,570933	0,79742922	0,157743524	5,055226351	4,30E-07	6,80E-06	EC-HARRT
ENSG00000055208	TAB2	125,9580408	1,286471468	0,254495183	5,054993383	4,30E-07	6,80E-06	EC-HARRT
ENSG00000134049	IER3IP1	92,41329042	1,058822836	0,209461871	5,054966949	4,30E-07	6,80E-06	EC-HARRT
ENSG00000112303	VNN2	89,47107877	1,60673449	0,31793692	5,053626637	4,33E-07	6,85E-06	EC-HARRT
ENSG00000143742	SRP9	511,9383297	0,959522569	0,189931283	5,051945909	4,37E-07	6,90E-06	EC-HARRT
ENSG00000137947	GTF2B	171,5500355	1,310195269	0,259391365	5,051036572	4,39E-07	6,93E-06	EC-HARRT
ENSG00000074603	DPP8	184,7620733	0,799280918	0,158261238	5,050389659	4,41E-07	6,95E-06	EC-HARRT
ENSG00000260793	ATXN7L3-AS1	30,26647895	1,338111958	0,265016312	5,049168286	4,44E-07	6,99E-06	EC-HARRT
ENSG00000198763	MT-ND2	10955,11736	0,97656178	0,193444411	5,048281183	4,46E-07	7,02E-06	EC-HARRT
ENSG00000107798	LIPA	499,951745	0,918579053	0,181974398	5,047847746	4,47E-07	7,03E-06	EC-HARRT
ENSG00000134056	MRPS36	104,812274	1,295516559	0,256648816	5,04781817	4,47E-07	7,03E-06	EC-HARRT
ENSG00000165983	PTER	36,54909549	1,361370056	0,269771582	5,046380522	4,50E-07	7,08E-06	EC-HARRT
ENSG00000169446	MMGT1	167,6063039	0,74990772	0,148605075	5,046312977	4,50E-07	7,08E-06	EC-HARRT
ENSG00000162636	FAM102B	58,60404036	1,375213505	0,272560636	5,045532347	4,52E-07	7,10E-06	EC-HARRT
ENSG00000168283	BMI1	61,43528096	1,378565461	0,273254219	5,044992407	4,54E-07	7,12E-06	EC-HARRT
ENSG00000165650	PDZD8	109,4159547	1,505895855	0,298517551	5,044580629	4,55E-07	7,13E-06	EC-HARRT
ENSG00000168894	RNF181	107,9528233	0,94656669	0,18767879	5,043546428	4,57E-07	7,16E-06	EC-HARRT
ENSG00000090060	PAPOLA	454,0530173	0,618728538	0,122704251	5,042437669	4,60E-07	7,19E-06	EC-HARRT
ENSG00000109220	CHIC2	78,14544901	0,934109442	0,185248465	5,042467914	4,60E-07	7,19E-06	EC-HARRT
ENSG00000165355	FBXO33	60,94031078	1,552013748	0,307828839	5,041807501	4,61E-07	7,21E-06	EC-HARRT
ENSG00000092203	TOX4	230,1842478	0,689517384	0,136798383	5,040391332	4,65E-07	7,26E-06	EC-HARRT
ENSG00000143727	ACP1	254,7319571	0,806686638	0,160040862	5,040504202	4,64E-07	7,26E-06	EC-HARRT
ENSG00000140740	UQCRC2	368,9517941	0,770689642	0,152938205	5,039222484	4,67E-07	7,30E-06	EC-HARRT
ENSG00000239653	PSMD6-AS2	20,66662303	1,452071454	0,288173646	5,038876639	4,68E-07	7,31E-06	EC-HARRT
ENSG00000196459	TRAPPC2	94,53827476	1,132801755	0,224823891	5,038618217	4,69E-07	7,31E-06	EC-HARRT
ENSG00000119139	TJP2	49,88077626	1,313446895	0,260698994	5,038174009	4,70E-07	7,33E-06	EC-HARRT
ENSG00000198522	GPN1	127,773589	0,942344785	0,187079652	5,037131364	4,73E-07	7,36E-06	EC-HARRT
ENSG00000162231	NXF1	682,6955123	0,646080016	0,128295574	5,035871442	4,76E-07	7,40E-06	EC-HARRT
ENSG00000130544	ZNF557	35,20405999	1,596874248	0,317131043	5,035376643	4,77E-07	7,42E-06	EC-HARRT
ENSG00000150347	ARID5B	222,7038629	1,52657777	0,303281565	5,033533022	4,82E-07	7,49E-06	EC-HARRT
ENSG00000151611	MMAA	23,68631768	1,421994611	0,28259268	5,0319584	4,85E-07	7,54E-06	EC-HARRT
ENSG00000151611	MMAA	23,68631768	1,421994611	0,28259268	5,0319584	4,85E-07	7,54E-06	EC-HARRT
ENSG00000100852	ARHGAP5	137,9651539	1,532781317	0,304673274	5,03090178	4,88E-07	7,58E-06	EC-HARRT
ENSG00000162889	MAPKAPK2	35,55405713	1,479720042	0,294256119	5,028680621	4,94E-07	7,66E-06	EC-HARRT
ENSG00000104231	ZFAND1	79,6021765	1,009320984	0,200738273	5,028044574	4,96E-07	7,69E-06	EC-HARRT
ENSG00000104093	DMXL2	310,9621243	1,275157115	0,253676785	5,026700077	4,99E-07	7,74E-06	EC-HARRT
ENSG00000186591	UBE2H	75,75859842	1,170452742	0,232879572	5,026000061	5,01E-07	7,76E-06	EC-HARRT
ENSG00000100532	CGRRF1	66,71133722	1,319479159	0,262774266	5,021340852	5,13E-07	7,94E-06	EC-HARRT
ENSG00000174446	SNAPC5	51,90499676	1,152830188	0,22959748	5,021092522	5,14E-07	7,95E-06	EC-HARRT
ENSG00000153879	CEBPG	149,713157	0,805603841	0,160532891	5,018310165	5,21E-07	8,06E-06	EC-HARRT
ENSG00000118496	FBXO30	33,28671143	1,664110175	0,331775142	5,015777141	5,28E-07	8,16E-06	EC-HARRT
ENSG00000174799	CEP135	53,77698167	0,957378498	0,190900297	5,015070766	5,30E-07	8,19E-06	EC-HARRT
ENSG00000197535	MYO5A	258,8430958	1,003227026	0,200053396	5,014796271	5,31E-07	8,20E-06	EC-HARRT
ENSG00000137996	RTCA	90,30005263	1,011897623	0,201843018	5,013290205	5,35E-07	8,25E-06	EC-HARRT
ENSG00000122417	ODF2L	38,21596261	1,390626749	0,277485117	5,011536343	5,40E-07	8,33E-06	EC-HARRT
ENSG00000149308	NPAT	62,5520439	1,450782379	0,289627513	5,009131784	5,47E-07	8,43E-06	EC-HARRT
ENSG00000165322	ARHGAP12	69,57888286	1,55582521	0,310707332	5,007365614	5,52E-07	8,50E-06	EC-HARRT
ENSG00000198146	ZNF770	88,18838943	0,865974307	0,172964939	5,006646487	5,54E-07	8,52E-06	EC-HARRT
ENSG00000068697	LAPTM4A	687,5902034	0,877524117	0,175333409	5,004888238	5,59E-07	8,60E-06	EC-HARRT
ENSG00000100916	BRMS1L	19,65679919	1,668887617	0,333545465	5,00347866	5,63E-07	8,65E-06	EC-HARRT
ENSG00000106799	TGFBR1	53,74717024	1,33217218	0,266251878	5,0034283	5,63E-07	8,65E-06	EC-HARRT
ENSG00000125482	TTF1	43,25792158	1,317220572	0,263262928	5,003441164	5,63E-07	8,65E-06	EC-HARRT
ENSG00000214736	TOMM6	171,2550432	0,961706392	0,192273105	5,001772832	5,68E-07	8,72E-06	EC-HARRT
ENSG00000231767	RPS27AP5	16,42867692	-1,313375417	0,262668678	-5,000121921	5,73E-07	8,79E-06	EC-HARRT
ENSG00000204482	LST1	1786,854763	1,221514535	0,244334647	4,999350475	5,75E-07	8,82E-06	EC-HARRT
ENSG00000145349	CAMK2D	100,8192283	1,285261185	0,257106324	4,998948149	5,76E-07	8,83E-06	EC-HARRT
ENSG00000169372	CRADD	20,74647753	1,519026384	0,303992556	4,996919672	5,83E-07	8,92E-06	EC-HARRT
ENSG00000115875	SRSF7	572,9955624	1,008244391	0,201827277	4,995580407	5,87E-07	8,97E-06	EC-HARRT
ENSG00000145632	PLK2	110,6605855	1,974314336	0,395228579	4,995373414	5,87E-07	8,98E-06	EC-HARRT
ENSG00000122862	SRGN	3497,400834	1,179460233	0,236183314	4,993833868	5,92E-07	9,05E-06	EC-HARRT
ENSG00000139505	MTMR6	237,3319353	1,306131321	0,261726936	4,990435219	6,02E-07	9,20E-06	EC-HARRT
ENSG00000117533	VAMP4	61,14325838	1,177145484	0,235930449	4,989374993	6,06E-07	9,24E-06	EC-HARRT
ENSG00000140396	NCOA2	209,2685753	0,892421263	0,178864111	4,989381374	6,06E-07	9,24E-06	EC-HARRT
ENSG00000162191	UBXN1	556,492067	0,512242146	0,102726792	4,986451308	6,15E-07	9,37E-06	EC-HARRT
ENSG00000198612	COPS8	133,0649501	0,92038469	0,184579261	4,986392762	6,15E-07	9,37E-06	EC-HARRT
ENSG00000164934	DCAF13	112,0971855	1,118658091	0,22445111	4,983972203	6,23E-07	9,49E-06	EC-HARRT
ENSG00000261799	NA	30,52608556	1,656654739	0,332427154	4,983512084	6,24E-07	9,50E-06	EC-HARRT
ENSG00000105701	FKBP8	48,44103081	-1,055161286	0,211832981	-4,981100114	6,32E-07	9,62E-06	EC-HARRT
ENSG00000047188	YTHDC2	83,7262652	0,976940909	0,196158779	4,98035781	6,35E-07	9,64E-06	EC-HARRT
ENSG00000175857	GAPT	123,1087465	1,547705487	0,310758714	4,980408977	6,35E-07	9,64E-06	EC-HARRT
ENSG00000110429	FBXO3	91,73963687	1,214322657	0,243847453	4,97984556	6,36E-07	9,66E-06	EC-HARRT
ENSG00000204568	MRPS18B	122,12206	0,987344717	0,198344392	4,977931097	6,43E-07	9,75E-06	EC-HARRT
ENSG00000164300	SERINC5	71,77627934	1,23816301	0,248743154	4,977676723	6,44E-07	9,76E-06	EC-HARRT
ENSG00000144867	SRPRB	63,37497541	1,1777779	0,236618092	4,977547952	6,44E-07	9,76E-06	EC-HARRT
ENSG00000117360	PRPF3	182,9392156	0,963140967	0,193505955	4,977319515	6,45E-07	9,77E-06	EC-HARRT
ENSG00000185201	IFITM2	2389,101369	0,916514084	0,184145178	4,977127792	6,45E-07	9,77E-06	EC-HARRT
ENSG00000146223	RPL7L1	114,3561123	0,778898138	0,156596398	4,973921169	6,56E-07	9,93E-06	EC-HARRT
ENSG00000172057	ORMDL3	21,80737349	-1,62463315	0,32669448	-4,97294337	6,59E-07	9,97E-06	EC-HARRT
ENSG00000114867	EIF4G1	299,1339293	0,611312638	0,122960657	4,971611671	6,64E-07	1,00E-05	EC-HARRT
ENSG00000158526	TSR2	121,32112	0,768072123	0,154492647	4,971577216	6,64E-07	1,00E-05	EC-HARRT
ENSG00000153814	JAZF1	45,21843953	0,988966654	0,198937102	4,97125294	6,65E-07	1,00E-05	EC-HARRT
ENSG00000237765	FAM200B	31,74525721	1,281883385	0,257860614	4,971225985	6,65E-07	1,00E-05	EC-HARRT
ENSG00000143952	VPS54	19,80170678	1,752777794	0,352629778	4,970589284	6,67E-07	1,01E-05	EC-HARRT
ENSG00000124731	TREM1	78,41325861	1,670454876	0,336119603	4,969822832	6,70E-07	1,01E-05	EC-HARRT
ENSG00000176953	NFATC2IP	79,90342202	0,836929798	0,168402781	4,969809846	6,70E-07	1,01E-05	EC-HARRT
ENSG00000099290	FAM21A	172,2669572	0,901274911	0,181363167	4,969448459	6,71E-07	1,01E-05	EC-HARRT
ENSG00000006576	PHTF2	253,5615301	0,855325955	0,17223683	4,96598756	6,84E-07	1,03E-05	EC-HARRT
ENSG00000131373	HACL1	59,42620847	0,902674418	0,18176352	4,966202332	6,83E-07	1,03E-05	EC-HARRT
ENSG00000182149	IST1	568,6974112	1,20762913	0,243183493	4,965917364	6,84E-07	1,03E-05	EC-HARRT
ENSG00000269713	NBPF9	108,4184403	0,997126488	0,200786812	4,96609553	6,83E-07	1,03E-05	EC-HARRT
ENSG00000163249	CCNYL1	15,54097294	1,621696034	0,326653053	4,964582505	6,88E-07	1,03E-05	EC-HARRT
ENSG00000125991	ERGIC3	415,8911391	0,481852237	0,097069542	4,963990024	6,91E-07	1,04E-05	EC-HARRT
ENSG00000180182	MED14	59,8596097	1,025808016	0,206670833	4,96348711	6,92E-07	1,04E-05	EC-HARRT
ENSG00000135390	ATP5G2	610,3951675	0,691942359	0,139413145	4,963250477	6,93E-07	1,04E-05	EC-HARRT
ENSG00000164136	IL15	67,16377824	1,401019795	0,282513586	4,959123609	7,08E-07	1,06E-05	EC-HARRT
ENSG00000165156	ZHX1	80,70534662	1,044849953	0,210714682	4,958600612	7,10E-07	1,06E-05	EC-HARRT
ENSG00000111011	RSRC2	326,080005	1,17007095	0,2360132	4,957650455	7,14E-07	1,07E-05	EC-HARRT
ENSG00000175756	AURKAIP1	129,4891769	0,673142641	0,135787044	4,957340718	7,15E-07	1,07E-05	EC-HARRT
ENSG00000133812	SBF2	51,26885534	1,342273163	0,270824017	4,956256008	7,19E-07	1,07E-05	EC-HARRT
ENSG00000141568	FOXK2	49,34763536	1,046068126	0,211104152	4,955222886	7,22E-07	1,08E-05	EC-HARRT
ENSG00000117758	STX12	228,9746746	0,936795955	0,189079115	4,954518393	7,25E-07	1,08E-05	EC-HARRT
ENSG00000153767	GTF2E1	34,94439257	1,422938766	0,287208652	4,95437292	7,26E-07	1,08E-05	EC-HARRT
ENSG00000096093	EFHC1	27,44543801	-1,39440335	0,281614174	-4,951467214	7,37E-07	1,10E-05	EC-HARRT
ENSG00000132326	PER2	55,78101763	1,588716219	0,320875845	4,951186703	7,38E-07	1,10E-05	EC-HARRT
ENSG00000157625	TAB3	39,77427408	1,223083702	0,247054113	4,950671288	7,40E-07	1,10E-05	EC-HARRT
ENSG00000249210	GAPDHP38	0,956102768	-2,425374673	0,489978381	-4,949962628	7,42E-07	1,10E-05	EC-HARRT
ENSG00000198265	HELZ	229,6502846	0,926162977	0,187176133	4,948082664	7,49E-07	1,11E-05	EC-HARRT
ENSG00000159199	ATP5G1	71,640686	1,133996889	0,229199506	4,947641071	7,51E-07	1,12E-05	EC-HARRT
ENSG00000228589	SPCS2P4	43,5491963	1,171287741	0,236745572	4,947453638	7,52E-07	1,12E-05	EC-HARRT
ENSG00000120697	ALG5	75,51042714	0,880660989	0,178036144	4,946529213	7,55E-07	1,12E-05	EC-HARRT
ENSG00000106028	SSBP1	145,1409488	0,803001935	0,162351385	4,946073825	7,57E-07	1,12E-05	EC-HARRT
ENSG00000177125	ZBTB34	37,14247004	1,319819758	0,266886142	4,945253997	7,60E-07	1,13E-05	EC-HARRT
ENSG00000111707	SUDS3	126,0376537	1,033434611	0,209008468	4,944462876	7,64E-07	1,13E-05	EC-HARRT
ENSG00000085760	MTIF2	51,76562093	1,114210563	0,225373846	4,94383258	7,66E-07	1,13E-05	EC-HARRT
ENSG00000267244	LOC100288123	3,758377653	-2,143784217	0,433759284	-4,942336218	7,72E-07	1,14E-05	EC-HARRT
ENSG00000067248	DHX29	104,9537468	0,943179303	0,190875115	4,94134242	7,76E-07	1,15E-05	EC-HARRT
ENSG00000129315	CCNT1	116,644709	1,219747081	0,246914969	4,939947883	7,81E-07	1,16E-05	EC-HARRT
ENSG00000158825	CDA	66,86066673	1,490795401	0,301853912	4,938797683	7,86E-07	1,16E-05	EC-HARRT
ENSG00000126934	MAP2K2	69,8521784	0,699091546	0,141560075	4,938479633	7,87E-07	1,16E-05	EC-HARRT
ENSG00000268001	CARD8-AS1	33,72283076	1,557414844	0,315547694	4,935592531	7,99E-07	1,18E-05	EC-HARRT
ENSG00000149177	PTPRJ	165,527964	1,098494264	0,222572484	4,935445037	8,00E-07	1,18E-05	EC-HARRT
ENSG00000247556	OIP5-AS1	124,9897281	0,954697028	0,19344868	4,935143669	8,01E-07	1,18E-05	EC-HARRT
ENSG00000078589	P2RY10	74,56061808	1,479209394	0,299741033	4,934957955	8,02E-07	1,18E-05	EC-HARRT
ENSG00000087365	SF3B2	354,0128881	0,521909729	0,105781515	4,933846212	8,06E-07	1,19E-05	EC-HARRT
ENSG00000169375	SIN3A	154,3495347	1,21705359	0,246734742	4,932639721	8,11E-07	1,19E-05	EC-HARRT
ENSG00000268205	NA	23,41176514	1,468389702	0,297695356	4,932524724	8,12E-07	1,19E-05	EC-HARRT
ENSG00000166783	KIAA0430	139,8377222	0,930557276	0,188667032	4,932272834	8,13E-07	1,19E-05	EC-HARRT
ENSG00000003756	RBM5	379,6511732	0,807209365	0,163676134	4,931747515	8,15E-07	1,20E-05	EC-HARRT
ENSG00000147251	DOCK11	144,4647168	0,943555652	0,191332851	4,931487963	8,16E-07	1,20E-05	EC-HARRT
ENSG00000106144	CASP2	195,8657986	0,839037577	0,170180275	4,93028689	8,21E-07	1,20E-05	EC-HARRT
ENSG00000005194	CIAPIN1	105,7568563	0,818164077	0,165970075	4,92958791	8,24E-07	1,21E-05	EC-HARRT
ENSG00000120963	ZNF706	332,9561427	0,839203269	0,1702388	4,929565218	8,24E-07	1,21E-05	EC-HARRT
ENSG00000241547	ACTG1P20	4,729505586	-1,54505137	0,313441116	-4,929319386	8,25E-07	1,21E-05	EC-HARRT
ENSG00000173226	IQCB1	68,39312707	1,083328209	0,219828745	4,928055277	8,31E-07	1,22E-05	EC-HARRT
ENSG00000109046	WSB1	923,8895467	1,12412636	0,228133348	4,927496878	8,33E-07	1,22E-05	EC-HARRT
ENSG00000184432	COPB2	198,5063635	1,429095287	0,290018597	4,927598786	8,32E-07	1,22E-05	EC-HARRT
ENSG00000068489	PRR11	35,52360473	1,269229204	0,257595296	4,927221971	8,34E-07	1,22E-05	EC-HARRT
ENSG00000149806	FAU	1331,533322	0,62887477	0,127648197	4,926624796	8,37E-07	1,22E-05	EC-HARRT
ENSG00000180764	PIPSL	8,151184465	-1,582889341	0,3213276	-4,926092065	8,39E-07	1,22E-05	EC-HARRT
ENSG00000112592	TBP	44,42303515	1,153318981	0,23417763	4,924975037	8,44E-07	1,23E-05	EC-HARRT
ENSG00000117505	DR1	487,8794574	0,752708338	0,152862053	4,924101993	8,47E-07	1,24E-05	EC-HARRT
ENSG00000064995	TAF11	54,8709384	1,01871981	0,206934187	4,922916923	8,53E-07	1,24E-05	EC-HARRT
ENSG00000047346	FAM214A	53,55237801	1,614546616	0,328010303	4,922243601	8,56E-07	1,25E-05	EC-HARRT
ENSG00000163788	SNRK	243,0783346	1,000080734	0,203289058	4,91950105	8,68E-07	1,26E-05	EC-HARRT
ENSG00000183735	TBK1	181,5848289	1,20875296	0,24571411	4,919346958	8,68E-07	1,26E-05	EC-HARRT
ENSG00000127540	UQCR11	211,4273722	0,779476807	0,158464684	4,918930739	8,70E-07	1,27E-05	EC-HARRT
ENSG00000167981	ZNF597	20,18396936	1,242628216	0,252663026	4,918124496	8,74E-07	1,27E-05	EC-HARRT
ENSG00000087191	PSMC5	333,6280918	0,631668516	0,128461789	4,917170465	8,78E-07	1,28E-05	EC-HARRT
ENSG00000146830	GIGYF1	94,58651152	0,951833205	0,193585545	4,91686094	8,79E-07	1,28E-05	EC-HARRT
ENSG00000117748	RPA2	169,2106887	1,111641707	0,226120056	4,916157043	8,83E-07	1,28E-05	EC-HARRT
ENSG00000180628	PCGF5	324,5154385	0,810448494	0,164914172	4,914365353	8,91E-07	1,29E-05	EC-HARRT
ENSG00000111530	CAND1	147,5201665	1,005548165	0,204630736	4,913964478	8,93E-07	1,29E-05	EC-HARRT
ENSG00000113441	LNPEP	342,9990231	0,882281584	0,17955564	4,913694633	8,94E-07	1,29E-05	EC-HARRT
ENSG00000110719	TCIRG1	1672,039171	-0,757426492	0,154163073	-4,913151232	8,96E-07	1,30E-05	EC-HARRT
ENSG00000119760	SUPT7L	113,7733384	0,922726669	0,187825616	4,91267746	8,98E-07	1,30E-05	EC-HARRT
ENSG00000026508	CD44	2334,197943	0,610861915	0,124363802	4,911894811	9,02E-07	1,30E-05	EC-HARRT
ENSG00000175768	TOMM5	70,873814	0,968822884	0,197361061	4,908885659	9,16E-07	1,32E-05	EC-HARRT
ENSG00000144224	UBXN4	352,6313959	0,819662104	0,166984132	4,908622722	9,17E-07	1,32E-05	EC-HARRT
ENSG00000118816	CCNI	841,591433	-0,556726131	0,113423674	-4,908376812	9,18E-07	1,33E-05	EC-HARRT
ENSG00000038002	AGA	90,64675807	1,153864601	0,235191472	4,906064802	9,29E-07	1,34E-05	EC-HARRT
ENSG00000117395	EBNA1BP2	63,72691751	1,110319053	0,226356886	4,90517021	9,33E-07	1,35E-05	EC-HARRT
ENSG00000155545	MIER3	50,76644107	1,524787839	0,310994991	4,902933753	9,44E-07	1,36E-05	EC-HARRT
ENSG00000168944	CEP120	26,47910785	1,421429599	0,289926914	4,902716962	9,45E-07	1,36E-05	EC-HARRT
ENSG00000153560	UBP1	72,79386782	1,311988485	0,267735158	4,900322	9,57E-07	1,38E-05	EC-HARRT
ENSG00000112473	SLC39A7	36,01206028	-1,109657914	0,226452916	-4,900170568	9,58E-07	1,38E-05	EC-HARRT
ENSG00000162645	GBP2	740,074272	1,174761174	0,239807172	4,898774145	9,64E-07	1,39E-05	EC-HARRT
ENSG00000171960	PPIH	31,99549986	0,973436174	0,198727931	4,898335967	9,67E-07	1,39E-05	EC-HARRT
ENSG00000196911	KPNA5	33,77377142	1,43742166	0,293675192	4,894596817	9,85E-07	1,41E-05	EC-HARRT
ENSG00000104980	TIMM44	97,92919978	0,895836421	0,183052277	4,893882977	9,89E-07	1,42E-05	EC-HARRT
ENSG00000143621	ILF2	368,2887374	0,857553071	0,175321602	4,891314367	1,00E-06	1,44E-05	EC-HARRT
ENSG00000189159	HN1	310,1375203	0,769775942	0,157379953	4,891194373	1,00E-06	1,44E-05	EC-HARRT
ENSG00000171055	FEZ2	18,23639364	1,254208202	0,256459975	4,890463725	1,01E-06	1,44E-05	EC-HARRT
ENSG00000198604	BAZ1A	159,8611449	0,913376052	0,186793663	4,889759295	1,01E-06	1,45E-05	EC-HARRT
ENSG00000188243	COMMD6	143,6930473	0,942665813	0,192819704	4,888845858	1,01E-06	1,45E-05	EC-HARRT
ENSG00000131931	THAP1	31,30614863	1,442730942	0,295176519	4,887688714	1,02E-06	1,46E-05	EC-HARRT
ENSG00000143546	S100A8	147,3369805	1,904116432	0,389624678	4,887052949	1,02E-06	1,46E-05	EC-HARRT
ENSG00000004779	NDUFAB1	86,30070011	0,917404302	0,18772787	4,886883883	1,02E-06	1,46E-05	EC-HARRT
ENSG00000109943	CRTAM	39,18292486	2,173194159	0,44476745	4,886135795	1,03E-06	1,47E-05	EC-HARRT
ENSG00000133612	AGAP3	45,5352116	0,884352359	0,180991852	4,88614459	1,03E-06	1,47E-05	EC-HARRT
ENSG00000100554	ATP6V1D	83,35252791	1,225844315	0,251007175	4,883702298	1,04E-06	1,48E-05	EC-HARRT
ENSG00000129317	PUS7L	70,96100876	1,508358287	0,308853807	4,883728972	1,04E-06	1,48E-05	EC-HARRT
ENSG00000136521	NDUFB5	157,7461379	1,094706993	0,224147708	4,883864325	1,04E-06	1,48E-05	EC-HARRT
ENSG00000164574	GALNT10	63,2653691	0,991095274	0,202964975	4,883085235	1,04E-06	1,49E-05	EC-HARRT
ENSG00000141458	NPC1	79,92835992	1,226404496	0,251314229	4,879964421	1,06E-06	1,51E-05	EC-HARRT
ENSG00000230202	NA	49,68347459	-1,229668673	0,251996034	-4,879714379	1,06E-06	1,51E-05	EC-HARRT
ENSG00000218739	CEBPZOS	53,20057212	0,868233171	0,177941183	4,879326736	1,06E-06	1,51E-05	EC-HARRT
ENSG00000118680	MYL12B	889,1792785	0,698230701	0,143116794	4,87874752	1,07E-06	1,52E-05	EC-HARRT
ENSG00000170471	RALGAPB	77,58906923	0,881661386	0,180716918	4,878687582	1,07E-06	1,52E-05	EC-HARRT
ENSG00000134108	ARL8B	325,9914157	0,953870766	0,195543197	4,878056501	1,07E-06	1,52E-05	EC-HARRT
ENSG00000187325	TAF9B	39,03600285	1,003535859	0,205737082	4,877758793	1,07E-06	1,52E-05	EC-HARRT
ENSG00000138386	NAB1	41,50714651	1,159072265	0,237644666	4,877333387	1,08E-06	1,53E-05	EC-HARRT
ENSG00000028203	VEZT	74,9278623	0,949517551	0,194716657	4,876406392	1,08E-06	1,53E-05	EC-HARRT
ENSG00000145780	FEM1C	215,7326402	1,588710414	0,325799839	4,87633886	1,08E-06	1,53E-05	EC-HARRT
ENSG00000172586	CHCHD1	28,89322008	1,10851507	0,227495558	4,872688861	1,10E-06	1,56E-05	EC-HARRT
ENSG00000143322	ABL2	28,43409563	1,393327819	0,285956675	4,872513702	1,10E-06	1,56E-05	EC-HARRT
ENSG00000135821	GLUL	1102,703971	0,969262306	0,199028072	4,869977879	1,12E-06	1,58E-05	EC-HARRT
ENSG00000047621	C12orf4	50,75830396	1,241372591	0,254943375	4,869209059	1,12E-06	1,58E-05	EC-HARRT
ENSG00000073756	PTGS2	127,4056846	1,959714066	0,402563833	4,868082784	1,13E-06	1,59E-05	EC-HARRT
ENSG00000102054	RBBP7	321,7730544	0,812553693	0,166914288	4,868089506	1,13E-06	1,59E-05	EC-HARRT
ENSG00000072135	PTPN18	230,0303874	0,745482336	0,153188148	4,866449173	1,14E-06	1,60E-05	EC-HARRT
ENSG00000152223	EPG5	59,82889757	1,313043689	0,269849361	4,865839535	1,14E-06	1,61E-05	EC-HARRT
ENSG00000115685	PPP1R7	152,6516202	0,904278329	0,185957716	4,862816923	1,16E-06	1,63E-05	EC-HARRT
ENSG00000142875	PRKACB	145,8490819	1,367862086	0,281375585	4,861338936	1,17E-06	1,64E-05	EC-HARRT
ENSG00000230580	RPL19P5	0,850747468	-2,26366926	0,466060952	-4,857024067	1,19E-06	1,68E-05	EC-HARRT
ENSG00000161960	EIF4A1	1982,072598	0,504116767	0,103809027	4,856193932	1,20E-06	1,68E-05	EC-HARRT
ENSG00000172175	MALT1	94,64037653	1,480547391	0,304976773	4,854623442	1,21E-06	1,70E-05	EC-HARRT
ENSG00000141428	C18orf21	44,03812461	1,150645184	0,237027036	4,854489198	1,21E-06	1,70E-05	EC-HARRT
ENSG00000124802	EEF1E1	69,08051533	1,193128759	0,245813349	4,853799699	1,21E-06	1,70E-05	EC-HARRT
ENSG00000173436	MINOS1	118,328745	1,035672512	0,213378692	4,853682914	1,21E-06	1,70E-05	EC-HARRT
ENSG00000106560	GIMAP2	161,0677626	1,377146475	0,283848421	4,851696797	1,22E-06	1,72E-05	EC-HARRT
ENSG00000152818	UTRN	647,203678	0,904913814	0,186512254	4,851766016	1,22E-06	1,72E-05	EC-HARRT
ENSG00000177352	CCDC71	6,686838066	-1,873450369	0,386302909	-4,849692626	1,24E-06	1,73E-05	EC-HARRT
ENSG00000113456	RAD1	33,84971867	1,22613578	0,252849772	4,849265903	1,24E-06	1,74E-05	EC-HARRT
ENSG00000143222	UFC1	210,6957521	0,79137349	0,163194217	4,849274094	1,24E-06	1,74E-05	EC-HARRT
ENSG00000155368	DBI	164,643488	1,091254562	0,225046967	4,849008083	1,24E-06	1,74E-05	EC-HARRT
ENSG00000117713	ARID1A	236,1723723	0,853526489	0,176052621	4,848132813	1,25E-06	1,74E-05	EC-HARRT
ENSG00000144635	DYNC1LI1	315,9442825	-0,808811191	0,166847582	-4,847605113	1,25E-06	1,75E-05	EC-HARRT
ENSG00000140829	DHX38	155,6624465	0,809452508	0,167012034	4,846671738	1,26E-06	1,75E-05	EC-HARRT
ENSG00000244462	RBM12	174,4933088	0,858077843	0,177072333	4,845917068	1,26E-06	1,76E-05	EC-HARRT
ENSG00000171503	ETFDH	36,04647589	1,295124689	0,267314155	4,844953639	1,27E-06	1,77E-05	EC-HARRT
ENSG00000188725	SMIM15	75,72172895	1,22897869	0,253667967	4,844832031	1,27E-06	1,77E-05	EC-HARRT
ENSG00000070761	CFAP20	76,13051413	1,552359623	0,320446909	4,844358236	1,27E-06	1,77E-05	EC-HARRT
ENSG00000109929	SC5D	66,10886465	1,547899184	0,319567881	4,84372578	1,27E-06	1,78E-05	EC-HARRT
ENSG00000104447	TRPS1	65,02400802	1,06845036	0,220621341	4,842914802	1,28E-06	1,78E-05	EC-HARRT
ENSG00000168275	COA6	32,52966454	1,229218758	0,253872599	4,841872513	1,29E-06	1,79E-05	EC-HARRT
ENSG00000076242	MLH1	97,61795761	1,061020008	0,219199669	4,840427061	1,30E-06	1,80E-05	EC-HARRT
ENSG00000259661	NA	36,61941513	1,161897401	0,240066191	4,839904339	1,30E-06	1,81E-05	EC-HARRT
ENSG00000100353	EIF3D	698,7666519	0,626030602	0,129403908	4,837802909	1,31E-06	1,82E-05	EC-HARRT
ENSG00000197912	SPG7	106,4874403	0,75131561	0,15537234	4,835581485	1,33E-06	1,84E-05	EC-HARRT
ENSG00000197912	SPG7	106,4874403	0,75131561	0,15537234	4,835581485	1,33E-06	1,84E-05	EC-HARRT
ENSG00000266077	NA	1,274252047	-2,824705874	0,584205037	-4,835127554	1,33E-06	1,85E-05	EC-HARRT
ENSG00000108349	CASC3	224,5524177	0,766266073	0,158523003	4,833784757	1,34E-06	1,86E-05	EC-HARRT
ENSG00000060749	QSER1	32,92007882	1,283757189	0,265661145	4,832310676	1,35E-06	1,87E-05	EC-HARRT
ENSG00000167515	TRAPPC2L	65,80448843	0,760463348	0,157371397	4,832284411	1,35E-06	1,87E-05	EC-HARRT
ENSG00000115020	PIKFYVE	128,8248151	1,343687844	0,278116605	4,831383029	1,36E-06	1,88E-05	EC-HARRT
ENSG00000114742	WDR48	217,1102649	1,044307089	0,216167266	4,831013999	1,36E-06	1,88E-05	EC-HARRT
ENSG00000116288	PARK7	366,5883587	0,827128314	0,171249066	4,829972711	1,37E-06	1,89E-05	EC-HARRT
ENSG00000182180	MRPS16	115,1918481	0,785746768	0,162679002	4,830044198	1,37E-06	1,89E-05	EC-HARRT
ENSG00000128335	APOL2	103,3655946	1,330447622	0,275535335	4,828591672	1,38E-06	1,90E-05	EC-HARRT
ENSG00000156603	MED19	24,4779309	1,18730607	0,245930838	4,827804766	1,38E-06	1,91E-05	EC-HARRT
ENSG00000149212	SESN3	64,69445122	1,440531801	0,298398879	4,827537574	1,38E-06	1,91E-05	EC-HARRT
ENSG00000142166	IFNAR1	208,7688948	1,016710507	0,210616616	4,827304345	1,38E-06	1,91E-05	EC-HARRT
ENSG00000165219	GAPVD1	221,4714711	0,787507412	0,163135919	4,827308511	1,38E-06	1,91E-05	EC-HARRT
ENSG00000130348	QRSL1	63,66496299	1,114732904	0,230929815	4,827150211	1,39E-06	1,91E-05	EC-HARRT
ENSG00000204604	ZNF468	49,92227778	1,534563686	0,317918773	4,826904914	1,39E-06	1,91E-05	EC-HARRT
ENSG00000167232	ZNF91	70,76599053	1,195970125	0,247829815	4,825771781	1,39E-06	1,92E-05	EC-HARRT
ENSG00000186625	KATNA1	58,66045813	0,88824674	0,184133719	4,823922233	1,41E-06	1,94E-05	EC-HARRT
ENSG00000165030	NFIL3	71,9899428	1,511567471	0,313401969	4,823095002	1,41E-06	1,94E-05	EC-HARRT
ENSG00000198252	STYX	111,6518145	0,906598538	0,187998517	4,822370678	1,42E-06	1,95E-05	EC-HARRT
ENSG00000110801	PSMD9	208,19704	0,537851513	0,111602684	4,819342084	1,44E-06	1,98E-05	EC-HARRT
ENSG00000131725	WDR44	56,6473083	1,023192502	0,212317848	4,819154446	1,44E-06	1,98E-05	EC-HARRT
ENSG00000171453	POLR1C	43,298656	1,359266399	0,282115547	4,818119425	1,45E-06	1,99E-05	EC-HARRT
ENSG00000143970	ASXL2	82,29908308	1,060251187	0,220080065	4,817570317	1,45E-06	1,99E-05	EC-HARRT
ENSG00000123066	MED13L	385,9307184	1,089140066	0,226114418	4,816765232	1,46E-06	2,00E-05	EC-HARRT
ENSG00000132275	RRP8	52,05829258	0,918586047	0,190704823	4,816795039	1,46E-06	2,00E-05	EC-HARRT
ENSG00000119138	KLF9	101,1974305	1,586647249	0,329555103	4,814512769	1,48E-06	2,02E-05	EC-HARRT
ENSG00000170027	YWHAG	55,00945411	1,052676936	0,218676565	4,813853445	1,48E-06	2,03E-05	EC-HARRT
ENSG00000268220	NA	16,91244415	1,205870608	0,250589453	4,812136315	1,49E-06	2,04E-05	EC-HARRT
ENSG00000198840	MT-ND3	1682,369453	0,885337096	0,184008695	4,811387295	1,50E-06	2,05E-05	EC-HARRT
ENSG00000172845	SP3	302,2016016	1,06217881	0,220796551	4,810667569	1,50E-06	2,06E-05	EC-HARRT
ENSG00000033030	ZCCHC8	88,87532535	0,917368828	0,190701683	4,810491514	1,51E-06	2,06E-05	EC-HARRT
ENSG00000085449	WDFY1	313,619269	0,956811251	0,198978854	4,808607709	1,52E-06	2,08E-05	EC-HARRT
ENSG00000156171	DRAM2	198,7957668	0,719867984	0,149732296	4,807700158	1,53E-06	2,08E-05	EC-HARRT
ENSG00000131475	VPS25	94,20083684	0,856360166	0,178175742	4,806266879	1,54E-06	2,10E-05	EC-HARRT
ENSG00000086712	TXLNG	43,49392697	1,197026549	0,249073938	4,805908466	1,54E-06	2,10E-05	EC-HARRT
ENSG00000137074	APTX	52,03716686	0,90890521	0,189142192	4,805406992	1,54E-06	2,10E-05	EC-HARRT
ENSG00000163328	GPR155	70,69702868	1,475832634	0,307130894	4,805223639	1,55E-06	2,11E-05	EC-HARRT
ENSG00000090989	EXOC1	95,34168868	1,135931746	0,236422693	4,804664616	1,55E-06	2,11E-05	EC-HARRT
ENSG00000113615	SEC24A	76,90253647	1,146342843	0,238616903	4,804114169	1,55E-06	2,12E-05	EC-HARRT
ENSG00000178074	C2orf69	119,0622895	1,087357153	0,226418273	4,802426667	1,57E-06	2,13E-05	EC-HARRT
ENSG00000138071	ACTR2	874,0033879	0,907320933	0,18896574	4,801510226	1,57E-06	2,14E-05	EC-HARRT
ENSG00000237264	FTH1P11	27,83029612	-1,309532072	0,27277991	-4,800691048	1,58E-06	2,15E-05	EC-HARRT
ENSG00000164506	STXBP5	28,71911119	1,591633387	0,331580089	4,800147658	1,59E-06	2,15E-05	EC-HARRT
ENSG00000171311	EXOSC1	72,86641167	0,92251108	0,192191834	4,799949416	1,59E-06	2,15E-05	EC-HARRT
ENSG00000165071	TMEM71	47,50486334	1,389145697	0,289415579	4,799830408	1,59E-06	2,15E-05	EC-HARRT
ENSG00000138778	CENPE	15,38600427	1,645362868	0,342842407	4,799181292	1,59E-06	2,16E-05	EC-HARRT
ENSG00000009780	FAM76A	105,2953123	1,098760586	0,229226239	4,793345612	1,64E-06	2,22E-05	EC-HARRT
ENSG00000138658	ZGRF1	20,50764167	1,571879221	0,328003991	4,792256384	1,65E-06	2,23E-05	EC-HARRT
ENSG00000100934	SEC23A	105,9613364	0,999360204	0,208550195	4,791940884	1,65E-06	2,24E-05	EC-HARRT
ENSG00000112096	SOD2	1357,392193	1,013046154	0,21142111	4,791603616	1,65E-06	2,24E-05	EC-HARRT
ENSG00000108506	INTS2	22,75749075	1,515027667	0,316226601	4,790955804	1,66E-06	2,24E-05	EC-HARRT
ENSG00000204370	SDHD	249,9826546	1,118793398	0,233563499	4,790103769	1,67E-06	2,25E-05	EC-HARRT
ENSG00000099995	SF3A1	236,8581118	0,901158051	0,188150286	4,78956514	1,67E-06	2,26E-05	EC-HARRT
ENSG00000108587	GOSR1	60,92036552	1,055090562	0,220305328	4,789219462	1,67E-06	2,26E-05	EC-HARRT
ENSG00000153201	RANBP2	277,373975	1,433913192	0,299458152	4,78835919	1,68E-06	2,27E-05	EC-HARRT
ENSG00000203644	NA	18,5036797	1,40499436	0,293502022	4,787000613	1,69E-06	2,28E-05	EC-HARRT
ENSG00000023228	NDUFS1	118,589161	0,938996556	0,196174011	4,786549199	1,70E-06	2,29E-05	EC-HARRT
ENSG00000130024	PHF10	49,12065772	1,463730048	0,305908396	4,784863922	1,71E-06	2,31E-05	EC-HARRT
ENSG00000275835	TUBGCP5	35,68661365	0,901988477	0,188532585	4,78425772	1,72E-06	2,31E-05	EC-HARRT
ENSG00000197405	C5AR1	614,9211682	1,365637407	0,285460772	4,783975732	1,72E-06	2,31E-05	EC-HARRT
ENSG00000205423	CNEP1R1	153,9236563	1,129757495	0,236173854	4,783584107	1,72E-06	2,32E-05	EC-HARRT
ENSG00000171988	JMJD1C	682,7045049	1,275948121	0,266754211	4,783235165	1,72E-06	2,32E-05	EC-HARRT
ENSG00000005889	ZFX	150,1243348	0,907936974	0,189845111	4,782514378	1,73E-06	2,33E-05	EC-HARRT
ENSG00000270629	NBPF14	397,3081689	0,614801497	0,128559346	4,782238851	1,73E-06	2,33E-05	EC-HARRT
ENSG00000205981	DNAJC19	43,81887184	1,239783496	0,259343003	4,78047791	1,75E-06	2,35E-05	EC-HARRT
ENSG00000136986	DERL1	278,556387	0,951519054	0,199054193	4,780201014	1,75E-06	2,35E-05	EC-HARRT
ENSG00000148842	CNNM2	31,90513338	1,400686516	0,293015949	4,780239843	1,75E-06	2,35E-05	EC-HARRT
ENSG00000112983	BRD8	75,15123406	1,282878175	0,268636782	4,775512004	1,79E-06	2,40E-05	EC-HARRT
ENSG00000189050	RNFT1	113,3413385	1,114555457	0,233479026	4,773685567	1,81E-06	2,42E-05	EC-HARRT
ENSG00000105993	DNAJB6	446,3153119	0,854951882	0,179102626	4,773530692	1,81E-06	2,42E-05	EC-HARRT
ENSG00000175582	RAB6A	336,5886473	0,735448297	0,154093876	4,772728907	1,82E-06	2,43E-05	EC-HARRT
ENSG00000205763	RP9P	9,174923702	1,411297485	0,295771121	4,77158649	1,83E-06	2,44E-05	EC-HARRT
ENSG00000147996	CBWD5	155,3729016	0,906582081	0,190037727	4,770537381	1,84E-06	2,46E-05	EC-HARRT
ENSG00000270986	NA	7,462104301	1,694474909	0,355221965	4,770186179	1,84E-06	2,46E-05	EC-HARRT
ENSG00000001629	ANKIB1	58,65480896	1,16947591	0,245182154	4,769824764	1,84E-06	2,46E-05	EC-HARRT
ENSG00000152464	RPP38	27,93732664	1,03577315	0,21717242	4,769358612	1,85E-06	2,47E-05	EC-HARRT
ENSG00000162654	GBP4	270,9641517	1,175431573	0,246550072	4,76751665	1,87E-06	2,49E-05	EC-HARRT
ENSG00000125868	DSTN	252,662358	0,752401238	0,157857105	4,766343838	1,88E-06	2,50E-05	EC-HARRT
ENSG00000005249	PRKAR2B	29,43750975	1,705787358	0,357950893	4,765422838	1,88E-06	2,51E-05	EC-HARRT
ENSG00000113141	IK	385,8345446	0,55896324	0,117319163	4,764466643	1,89E-06	2,52E-05	EC-HARRT
ENSG00000111328	CDK2AP1	108,3724961	1,014344833	0,212915413	4,764074224	1,90E-06	2,53E-05	EC-HARRT
ENSG00000120314	WDR55	201,9110843	0,753322864	0,158158652	4,763083486	1,91E-06	2,54E-05	EC-HARRT
ENSG00000214389	RPS3AP26	41,13119629	-1,240435943	0,260516438	-4,761449813	1,92E-06	2,56E-05	EC-HARRT
ENSG00000179021	C3orf38	120,4629126	0,868822014	0,182511088	4,760379353	1,93E-06	2,57E-05	EC-HARRT
ENSG00000145241	CENPC	112,4074269	1,21630406	0,255540031	4,759739809	1,94E-06	2,58E-05	EC-HARRT
ENSG00000011198	ABHD5	36,30056168	0,861866614	0,181104483	4,758946874	1,95E-06	2,58E-05	EC-HARRT
ENSG00000073614	KDM5A	406,1861249	0,772530699	0,162378921	4,757579944	1,96E-06	2,60E-05	EC-HARRT
ENSG00000113658	SMAD5	64,57166179	1,098868654	0,231000066	4,757005798	1,96E-06	2,61E-05	EC-HARRT
ENSG00000120519	SLC10A7	33,33894599	1,330554009	0,279722465	4,756693426	1,97E-06	2,61E-05	EC-HARRT
ENSG00000104660	LEPROTL1	219,9157738	0,929440456	0,195407949	4,756410671	1,97E-06	2,61E-05	EC-HARRT
ENSG00000164902	PHAX	62,55286123	1,1159381	0,234684056	4,755065679	1,98E-06	2,63E-05	EC-HARRT
ENSG00000163946	FAM208A	118,2189023	1,173442457	0,246785075	4,754916622	1,99E-06	2,63E-05	EC-HARRT
ENSG00000157216	SSBP3	60,20762892	1,354132665	0,28493719	4,752390034	2,01E-06	2,66E-05	EC-HARRT
ENSG00000151806	GUF1	45,77245094	0,855100428	0,179941629	4,75209896	2,01E-06	2,66E-05	EC-HARRT
ENSG00000075914	EXOSC7	58,85189003	0,788812521	0,166017535	4,751380769	2,02E-06	2,67E-05	EC-HARRT
ENSG00000248333	CDK11B	75,49212813	0,830217275	0,174734462	4,751308158	2,02E-06	2,67E-05	EC-HARRT
ENSG00000197372	ZNF675	29,50870213	1,515662044	0,31906001	4,750398032	2,03E-06	2,68E-05	EC-HARRT
ENSG00000162851	TFB2M	32,74818074	1,26302867	0,266095175	4,746529766	2,07E-06	2,73E-05	EC-HARRT
ENSG00000170242	USP47	209,020763	1,013684435	0,213560344	4,746594887	2,07E-06	2,73E-05	EC-HARRT
ENSG00000100938	GMPR2	148,2711307	0,840181068	0,177052439	4,745379789	2,08E-06	2,74E-05	EC-HARRT
ENSG00000023516	AKAP11	79,84618003	1,084892274	0,228671809	4,744320172	2,09E-06	2,76E-05	EC-HARRT
ENSG00000204574	ABCF1	126,7291923	0,914468165	0,192764115	4,743975105	2,10E-06	2,76E-05	EC-HARRT
ENSG00000229989	MIR181A1HG	38,34518841	1,414444158	0,298213065	4,743065697	2,11E-06	2,77E-05	EC-HARRT
ENSG00000242125	SNHG3	179,9856376	1,120677894	0,236442257	4,739752993	2,14E-06	2,82E-05	EC-HARRT
ENSG00000113068	PFDN1	197,9214231	0,75700723	0,159726976	4,73938248	2,14E-06	2,82E-05	EC-HARRT
ENSG00000162604	TM2D1	54,60015338	0,852797674	0,179965737	4,738666853	2,15E-06	2,83E-05	EC-HARRT
ENSG00000117226	GBP3	68,36989192	1,395595714	0,294573545	4,737681773	2,16E-06	2,84E-05	EC-HARRT
ENSG00000129460	NGDN	166,9309588	1,043310561	0,220315772	4,735523703	2,18E-06	2,87E-05	EC-HARRT
ENSG00000197170	PSMD12	176,1708272	1,134780013	0,23966194	4,734919577	2,19E-06	2,88E-05	EC-HARRT
ENSG00000062716	VMP1	714,1903814	1,012969948	0,214084103	4,731644873	2,23E-06	2,92E-05	EC-HARRT
ENSG00000198830	HMGN2	1491,886029	0,516564375	0,109221118	4,729528349	2,25E-06	2,95E-05	EC-HARRT
ENSG00000159692	CTBP1	149,5638981	0,553640723	0,117090185	4,728327328	2,26E-06	2,97E-05	EC-HARRT
ENSG00000102144	PGK1	2662,24798	0,58710671	0,124199252	4,727135648	2,28E-06	2,98E-05	EC-HARRT
ENSG00000152102	FAM168B	169,6993777	1,105480362	0,233915955	4,725972458	2,29E-06	3,00E-05	EC-HARRT
ENSG00000089737	DDX24	417,8805316	1,038281269	0,219722248	4,725426201	2,30E-06	3,00E-05	EC-HARRT
ENSG00000143971	ETAA1	27,28053386	1,626058663	0,344273001	4,72316637	2,32E-06	3,04E-05	EC-HARRT
ENSG00000146463	ZMYM4	51,05156424	1,110707742	0,235370464	4,718976731	2,37E-06	3,10E-05	EC-HARRT
ENSG00000125352	RNF113A	73,73696697	0,885356957	0,187639597	4,718390842	2,38E-06	3,11E-05	EC-HARRT
ENSG00000129255	MPDU1	110,6018404	0,950673392	0,201517454	4,717573467	2,39E-06	3,12E-05	EC-HARRT
ENSG00000128524	ATP6V1F	234,3951074	0,81352134	0,172451048	4,717404453	2,39E-06	3,12E-05	EC-HARRT
ENSG00000011600	TYROBP	2334,373532	0,68708069	0,145656302	4,717136701	2,39E-06	3,12E-05	EC-HARRT
ENSG00000157349	DDX19B	142,6396455	0,738959486	0,156697193	4,715843801	2,41E-06	3,14E-05	EC-HARRT
ENSG00000168036	CTNNB1	669,5354945	1,221679162	0,259139085	4,714376311	2,42E-06	3,16E-05	EC-HARRT
ENSG00000038945	MSR1	37,75745374	1,725219755	0,366071852	4,712789982	2,44E-06	3,18E-05	EC-HARRT
ENSG00000151726	ACSL1	238,7357562	1,169364835	0,24816203	4,712102157	2,45E-06	3,19E-05	EC-HARRT
ENSG00000014914	MTMR11	99,3379226	1,132868994	0,24045178	4,711418614	2,46E-06	3,20E-05	EC-HARRT
ENSG00000269028	MTRNR2L12	471,6084887	2,064418646	0,438210293	4,711022722	2,46E-06	3,21E-05	EC-HARRT
ENSG00000084444	FAM234B	23,37086689	1,175832481	0,249620005	4,710489769	2,47E-06	3,21E-05	EC-HARRT
ENSG00000090905	TNRC6A	59,03706418	0,888669428	0,188657119	4,710500374	2,47E-06	3,21E-05	EC-HARRT
ENSG00000146963	LUC7L2	125,6944485	0,955866064	0,202918897	4,710581804	2,47E-06	3,21E-05	EC-HARRT
ENSG00000177058	SLC38A9	23,46289176	1,38674638	0,294509385	4,708666177	2,49E-06	3,24E-05	EC-HARRT
ENSG00000071859	FAM50A	123,9490327	-1,061500576	0,225521891	-4,7068627	2,52E-06	3,26E-05	EC-HARRT
[truncated: 23,937 more rows]
