# Supplementary material for: Cooperation between cGAS and RIG-I sensing pathways enables improved innate recognition of HIV-1 by myeloid dendritic cells in elite controllers
Source: Front Immunol. 2022 Dec 7;13:1017164. doi: 10.3389/fimmu.2022.1017164 (PMC9768436; doi:10.3389/fimmu.2022.1017164)
Supplement: Supplementary Figure 2 — Inhibition and siRNA-mediated gene knockdown of potential upstream regulators in mDC from HR-EC. (A) Log2 fold-change of transcriptional expression of members of three different HIV RNA polimerases in mDC from either EC compared to individuals on HAART (left) or high responder ECs (HR-EC) compared to low responder ECs (LR-EC; right). (B) Fold change in proportions of CD64Hi PD-L1Hi mDC after stimulation with nanoparticles loaded with HIV-1 Gag dsDNA in EC (green) and HIV-1 negative individuals (blue) in the presence of a SOCS1-specific inhibitor. Corresponding controls with DMSO and irrelevant peptide are also shown. (C) Representative flow cytometry dot plots showing expression of CD64 vs PD-L1 in mDC form n=4 HR-EC following exposure to VSV-G-pseudotyped HIV-1 virus in the presence or absence of the indicated concentration of the TRIF inhibitory peptides preventing TLR3 signaling and 1uM of the Bx795 TBK-1 inhibitor. Proportions of CD64Hi PD-L1Hi cells are gated. (D) RT-qPCR analysis of transcriptional levels of indicated intracellular nucleic acid sensors after nucleofection of MDDC with scramble or specific siRNAs against each of the target genes. Statistical significance was calculated using a two-tailed matched-pairs Wilcoxon test. *p<0.05; **p<0.01. [file DataSheet_2.csv]

ID	Gene Symbol	baseMean	log2FoldChange	lfcSE	stat	pvalue	padj	contrast
ENSG00000025039	RRAGD	20,78583766	-1,54924082	0,303130283	-5,110808481	3,21E-07	0,009571525	G3-G4
ENSG00000128271	ADORA2A	48,02012746	-1,468273701	0,302123472	-4,859846519	1,17E-06	0,017526363	G3-G4
ENSG00000035664	DAPK2	11,02080033	1,333197239	0,295270137	4,515178046	6,33E-06	0,062921968	G3-G4
ENSG00000249790	NA	37,52966278	-1,197851593	0,292810998	-4,090869539	4,30E-05	0,320578609	G3-G4
ENSG00000076924	XAB2	117,4889599	-1,147758946	0,29457609	-3,896307224	9,77E-05	0,582858363	G3-G4
ENSG00000000003	TSPAN6	1,953478944	0,033691747	0,14597985	0,230797244	0,817472322	0,998209141	G3-G4
ENSG00000000419	DPM1	129,0095246	0,179265855	0,244597338	0,732901905	0,463618261	0,998209141	G3-G4
ENSG00000000457	SCYL3	63,3351267	-0,257994631	0,3006054	-0,858250153	0,390754348	0,998209141	G3-G4
ENSG00000000460	C1orf112	53,22981285	-0,023928701	0,302155442	-0,079193348	0,936878835	0,998209141	G3-G4
ENSG00000000938	FGR	5277,929655	-0,012005735	0,238258258	-0,050389585	0,959811936	0,998209141	G3-G4
ENSG00000000971	CFH	0,485295202	-0,061290179	0,114976721	-0,533065982	0,593987906	0,998209141	G3-G4
ENSG00000001036	FUCA2	396,7294986	0,079305999	0,224846137	0,352712305	0,724304134	0,998209141	G3-G4
ENSG00000001084	GCLC	89,48525199	-0,071305991	0,283157353	-0,251824615	0,801176631	0,998209141	G3-G4
ENSG00000001167	NFYA	162,1402261	0,208179293	0,250711778	0,830353064	0,406339195	0,998209141	G3-G4
ENSG00000001461	NIPAL3	153,5766591	-0,077718536	0,299192693	-0,259760809	0,795048283	0,998209141	G3-G4
ENSG00000001497	LAS1L	336,1164012	-0,012632504	0,229024317	-0,055157915	0,956012657	0,998209141	G3-G4
ENSG00000001561	ENPP4	85,45593716	0,22127574	0,267501297	0,827195017	0,408126535	0,998209141	G3-G4
ENSG00000001626	CFTR	0,102986324	-0,03851063	0,112568488	-0,342108444	0,732269283	0,998209141	G3-G4
ENSG00000001629	ANKIB1	143,3917166	0,090500283	0,268019095	0,337663563	0,735616736	0,998209141	G3-G4
ENSG00000001630	CYP51A1	203,4479379	0,156474389	0,293191258	0,533693911	0,593553323	0,998209141	G3-G4
ENSG00000001631	KRIT1	81,25557729	-0,029576542	0,277408264	-0,106617379	0,915092531	0,998209141	G3-G4
ENSG00000002016	RAD52	66,7577489	-0,350385798	0,263604605	-1,329209697	0,183778797	0,998209141	G3-G4
ENSG00000002079	MYH16	0,087627603	0,004743913	0,112568488	0,042142459	0,966385133	0,998209141	G3-G4
ENSG00000002330	BAD	99,20631438	0,2754258	0,263860148	1,043832508	0,296562889	0,998209141	G3-G4
ENSG00000002549	LAP3	1320,476868	0,094680912	0,281486703	0,336360159	0,73659929	0,998209141	G3-G4
ENSG00000002586	CD99	439,6590086	0,284002653	0,298230222	0,952293337	0,340948236	0,998209141	G3-G4
ENSG00000002587	HS3ST1	6,679936822	0,338434522	0,255731731	1,323396675	0,185703497	0,998209141	G3-G4
ENSG00000002726	AOC1	1,507287281	0,121655445	0,119664792	1,016635246	0,309326981	0,998209141	G3-G4
ENSG00000002745	WNT16	0,46007459	0,042005791	0,11480753	0,365880101	0,714454545	0,998209141	G3-G4
ENSG00000002746	HECW1	0,45129372	0,079960911	0,114699923	0,697131335	0,485720606	0,998209141	G3-G4
ENSG00000002822	MAD1L1	465,4649128	0,052137553	0,252030577	0,206869952	0,836111424	0,998209141	G3-G4
ENSG00000002834	LASP1	1164,05959	0,016427662	0,200647835	0,081873107	0,93474762	0,998209141	G3-G4
ENSG00000002919	SNX11	265,270672	-0,527973258	0,266910274	-1,978092677	0,047918253	0,998209141	G3-G4
ENSG00000002933	TMEM176A	74,6845529	0,375197694	0,300634056	1,248021262	0,212023271	0,998209141	G3-G4
ENSG00000003056	M6PR	2260,662871	0,12124325	0,214705922	0,564694484	0,572281587	0,998209141	G3-G4
ENSG00000003096	KLHL13	3,581039119	-0,033944314	0,154613755	-0,219542657	0,826227355	0,998209141	G3-G4
ENSG00000003137	CYP26B1	0,159418646	-0,03860561	0,112568488	-0,342952198	0,731634422	0,998209141	G3-G4
ENSG00000003147	ICA1	10,90296196	0,029923613	0,273456249	0,109427423	0,912863484	0,998209141	G3-G4
ENSG00000003249	DBNDD1	0,18841091	0,030179668	0,112568488	0,268100498	0,788621962	0,998209141	G3-G4
ENSG00000003393	ALS2	49,72984555	0,241345925	0,28887249	0,835475626	0,403449965	0,998209141	G3-G4
ENSG00000003400	CASP10	211,2967872	-0,025593805	0,299237219	-0,085530154	0,931839924	0,998209141	G3-G4
ENSG00000003402	CFLAR	891,1666001	-0,037794798	0,240462369	-0,157175519	0,875106521	0,998209141	G3-G4
ENSG00000003436	TFPI	3,988802151	-0,090277109	0,214459839	-0,420951117	0,673790778	0,998209141	G3-G4
ENSG00000003509	NDUFAF7	84,87576003	-0,48624255	0,295821802	-1,643700858	0,100238009	0,998209141	G3-G4
ENSG00000003756	RBM5	809,9527357	-0,091990377	0,257484919	-0,357265105	0,72089335	0,998209141	G3-G4
ENSG00000003987	MTMR7	1,886176639	0,104189467	0,20383433	0,511147787	0,609247576	0,998209141	G3-G4
ENSG00000003989	SLC7A2	0,20242279	-0,074022508	0,112658252	-0,657053588	0,51114646	0,998209141	G3-G4
ENSG00000004059	ARF5	914,8892851	0,091298972	0,252203112	0,362005729	0,717347749	0,998209141	G3-G4
ENSG00000004139	SARM1	67,87327694	-0,065091768	0,281911358	-0,230894451	0,817396801	0,998209141	G3-G4
ENSG00000004142	POLDIP2	257,1128718	-0,024300588	0,260921837	-0,093133593	0,92579743	0,998209141	G3-G4
ENSG00000004399	PLXND1	154,0357438	-0,410030298	0,2806188	-1,461164747	0,143970235	0,998209141	G3-G4
ENSG00000004455	AK2	987,9637345	0,170486853	0,214431585	0,795064089	0,426576222	0,998209141	G3-G4
ENSG00000004468	CD38	107,843192	0,144991481	0,301920151	0,480231215	0,631062993	0,998209141	G3-G4
ENSG00000004478	FKBP4	221,2291938	-0,248809703	0,28183557	-0,88281867	0,377334251	0,998209141	G3-G4
ENSG00000004487	KDM1A	87,25701184	-0,074254868	0,275215101	-0,269806663	0,787308997	0,998209141	G3-G4
ENSG00000004534	RBM6	704,8840409	-0,095651728	0,204570526	-0,467573362	0,640089718	0,998209141	G3-G4
ENSG00000004660	CAMKK1	95,26977698	0,161337046	0,29754831	0,542221348	0,58766603	0,998209141	G3-G4
ENSG00000004700	RECQL	488,8088614	-0,159763745	0,241936421	-0,660354256	0,50902652	0,998209141	G3-G4
ENSG00000004766	VPS50	106,7632313	-0,20954324	0,272291137	-0,769555859	0,441563397	0,998209141	G3-G4
ENSG00000004777	ARHGAP33	1,203047785	0,060022696	0,164339735	0,365235444	0,714935663	0,998209141	G3-G4
ENSG00000004799	PDK4	401,1715198	0,03836808	0,298388583	0,128584275	0,897686609	0,998209141	G3-G4
ENSG00000004809	SLC22A16	1,453151511	-0,085948578	0,138402096	-0,62100633	0,534595458	0,998209141	G3-G4
ENSG00000004838	ZMYND10	2,487890056	-0,154253738	0,206300521	-0,74771376	0,454632829	0,998209141	G3-G4
ENSG00000004864	SLC25A13	115,3668501	0,281662674	0,268583901	1,048695295	0,29431838	0,998209141	G3-G4
ENSG00000004866	ST7	38,23497635	0,458451403	0,302431881	1,515883185	0,129548893	0,998209141	G3-G4
ENSG00000004866	ST7	38,23497635	0,458451403	0,302431881	1,515883185	0,129548893	0,998209141	G3-G4
ENSG00000004897	CDC27	238,1535618	0,148774702	0,254024055	0,585671707	0,55809615	0,998209141	G3-G4
ENSG00000004939	SLC4A1	0,564576387	-0,074659635	0,112665634	-0,662665555	0,507544775	0,998209141	G3-G4
ENSG00000004948	CALCR	0,318837292	-0,057975103	0,112568488	-0,515020712	0,606538547	0,998209141	G3-G4
ENSG00000004975	DVL2	47,7300435	0,246836157	0,289597193	0,852343057	0,394023715	0,998209141	G3-G4
ENSG00000005007	UPF1	79,73120599	-0,015533663	0,299161465	-0,051924011	0,958589242	0,998209141	G3-G4
ENSG00000005020	SKAP2	1148,196241	0,075646418	0,222769147	0,339573136	0,734178011	0,998209141	G3-G4
ENSG00000005022	SLC25A5	2454,789266	0,149668922	0,241261556	0,620359599	0,535021065	0,998209141	G3-G4
ENSG00000005059	CCDC109B	269,2757285	-0,087246177	0,241062956	-0,361922788	0,71740973	0,998209141	G3-G4
ENSG00000005075	POLR2J	331,1951013	-0,012525069	0,228771355	-0,054749288	0,956338202	0,998209141	G3-G4
ENSG00000005100	DHX33	32,91092462	0,086873768	0,302332078	0,287345519	0,773847772	0,998209141	G3-G4
ENSG00000005102	MEOX1	0,159418646	-0,03860561	0,112568488	-0,342952198	0,731634422	0,998209141	G3-G4
ENSG00000005108	THSD7A	0,85925572	-0,05683723	0,112568488	-0,504912438	0,613620337	0,998209141	G3-G4
ENSG00000005156	LIG3	168,4365543	0,07895106	0,289213816	0,272985092	0,784864675	0,998209141	G3-G4
ENSG00000005175	RPAP3	262,8672757	-0,160228472	0,247267913	-0,647995409	0,51698792	0,998209141	G3-G4
ENSG00000005187	ACSM3	6,696402072	0,162814211	0,213537589	0,762461596	0,445784555	0,998209141	G3-G4
ENSG00000005189	REXO5	5,472466008	0,127519169	0,121158472	1,052498986	0,292570676	0,998209141	G3-G4
ENSG00000005194	CIAPIN1	243,4297737	0,273732966	0,237628432	1,151936926	0,249346993	0,998209141	G3-G4
ENSG00000005469	CROT	153,0491998	0,012359114	0,250426723	0,049352217	0,960638607	0,998209141	G3-G4
ENSG00000005206	SPPL2B	277,9090908	-0,118959486	0,269693577	-0,441091283	0,659146914	0,998209141	G3-G4
ENSG00000005238	FAM214B	97,46848333	0,325132265	0,301759204	1,077455999	0,281276598	0,998209141	G3-G4
ENSG00000005249	PRKAR2B	407,8392766	0,101467614	0,206793464	0,490671282	0,623658962	0,998209141	G3-G4
ENSG00000005302	MSL3	415,7246163	-0,133604564	0,240512799	-0,555498768	0,578553552	0,998209141	G3-G4
ENSG00000005339	CREBBP	65,47549677	0,255256574	0,299287377	0,852881191	0,393725193	0,998209141	G3-G4
ENSG00000005379	BZRAP1	12,62286218	0,249675508	0,244638627	1,020589066	0,307449172	0,998209141	G3-G4
ENSG00000005381	MPO	0,452925592	0,080547466	0,114693678	0,702283403	0,482502442	0,998209141	G3-G4
ENSG00000005421	PON1	60,93441461	-0,247014274	0,278596543	-0,886637973	0,375273843	0,998209141	G3-G4
ENSG00000005436	GCFC2	84,9487234	-0,075025689	0,289530151	-0,259129105	0,795535629	0,998209141	G3-G4
ENSG00000005448	WDR54	34,73931156	-0,521626303	0,29889124	-1,745204383	0,080949299	0,998209141	G3-G4
ENSG00000005469	CROT	37,03064082	-0,279565927	0,297171186	-0,940757183	0,346829308	0,998209141	G3-G4
ENSG00000005471	ABCB4	1303,268828	0,151430551	0,241807608	0,626243945	0,531154947	0,998209141	G3-G4
ENSG00000005483	KMT2E	225,8308571	0,168986951	0,271417558	0,622608765	0,53354165	0,998209141	G3-G4
ENSG00000005486	RHBDD2	272,0482522	0,22755311	0,272745873	0,834304503	0,404109415	0,998209141	G3-G4
ENSG00000005700	IBTK	112,1105231	0,08775707	0,276275405	0,317643441	0,750755418	0,998209141	G3-G4
ENSG00000005801	ZNF195	691,1481665	-0,103732592	0,225763768	-0,459474046	0,645893786	0,998209141	G3-G4
ENSG00000005810	MYCBP2	174,3057699	0,046996189	0,298436671	0,157474579	0,874870841	0,998209141	G3-G4
ENSG00000005812	FBXL3	2881,832814	-0,060425158	0,287703941	-0,210025479	0,833647787	0,998209141	G3-G4
ENSG00000005844	ITGAL	118,9900418	-0,271706242	0,287846582	-0,943927281	0,34520681	0,998209141	G3-G4
ENSG00000005882	PDK2	0,14641628	-0,058662544	0,112568488	-0,521127581	0,602277899	0,998209141	G3-G4
ENSG00000005884	ITGA3	288,1985004	0,013653903	0,217065427	0,062902244	0,949844348	0,998209141	G3-G4
ENSG00000005889	ZFX	1112,361645	0,086588001	0,206027942	0,420273095	0,674285963	0,998209141	G3-G4
ENSG00000005893	LAMP2	22,09425433	-0,044890396	0,262189982	-0,17121324	0,864056097	0,998209141	G3-G4
ENSG00000005961	ITGA2B	0,717354411	-0,098756878	0,116349696	-0,848793607	0,395996148	0,998209141	G3-G4
ENSG00000005981	ASB4	483,6652039	0,021774997	0,22869586	0,095213778	0,924145027	0,998209141	G3-G4
ENSG00000006007	GDE1	405,2035219	-0,041416635	0,226737523	-0,182663347	0,855062176	0,998209141	G3-G4
ENSG00000006015	C19orf60	1,702739052	-0,043379208	0,171910425	-0,252336108	0,80078128	0,998209141	G3-G4
ENSG00000006016	CRLF1	34,38240239	0,085987409	0,297722717	0,288817092	0,772721352	0,998209141	G3-G4
ENSG00000006025	OSBPL7	0,190613928	-0,0145306	0,112568488	-0,129082301	0,897292526	0,998209141	G3-G4
ENSG00000006042	TMEM98	189,045972	0,094437045	0,281473341	0,335509732	0,737240605	0,998209141	G3-G4
ENSG00000006062	MAP3K14	0,429814737	0,050480439	0,114524374	0,440783365	0,659369838	0,998209141	G3-G4
ENSG00000006071	ABCC8	16,78774313	-0,316953792	0,297064769	-1,066951807	0,285993599	0,998209141	G3-G4
ENSG00000006118	TMEM132A	492,1594206	-0,085848192	0,204810528	-0,419159077	0,675099878	0,998209141	G3-G4
ENSG00000006125	AP2B1	66,27412503	-0,245515129	0,283381905	-0,866375463	0,386284295	0,998209141	G3-G4
ENSG00000006194	ZNF263	254,5897476	0,198210118	0,301672418	0,657037589	0,511156747	0,998209141	G3-G4
ENSG00000006282	SPATA20	6,301706197	0,066254723	0,265067834	0,249953841	0,802623045	0,998209141	G3-G4
ENSG00000006327	TNFRSF12A	0,905618607	-0,009927754	0,118082747	-0,084074549	0,93299716	0,998209141	G3-G4
ENSG00000006432	MAP3K9	220,0417409	0,140843018	0,266586309	0,528320522	0,59727689	0,998209141	G3-G4
ENSG00000006451	RALA	14,13473729	0,112437765	0,295036521	0,381097786	0,70313069	0,998209141	G3-G4
ENSG00000006453	BAIAP2L1	128,4372649	-0,113549265	0,300993257	-0,377248534	0,705988915	0,998209141	G3-G4
ENSG00000006459	KDM7A	0,781258685	-0,031274047	0,128300993	-0,243755303	0,807420339	0,998209141	G3-G4
ENSG00000006468	ETV1	136,1602338	-0,041972697	0,271796035	-0,154427186	0,87727292	0,998209141	G3-G4
ENSG00000006530	AGK	770,4162243	-0,184247525	0,279763135	-0,658584001	0,510162939	0,998209141	G3-G4
ENSG00000006534	ALDH3B1	1,23694737	-0,008244925	0,144468135	-0,05707089	0,954488725	0,998209141	G3-G4
ENSG00000006555	TTC22	542,0222402	0,155569105	0,28722621	0,541625729	0,588076364	0,998209141	G3-G4
ENSG00000006576	PHTF2	101,7060565	0,145085929	0,285650304	0,507914492	0,611513311	0,998209141	G3-G4
ENSG00000006625	GGCT	63,50843617	0,468269324	0,285490599	1,64022677	0,100958025	0,998209141	G3-G4
ENSG00000006634	DBF4	518,6645458	-0,012999342	0,249734774	-0,052052592	0,958486788	0,998209141	G3-G4
ENSG00000006652	IFRD1	132,8656572	-0,154602157	0,273477888	-0,565318674	0,571857029	0,998209141	G3-G4
ENSG00000006695	COX10	3,297199612	0,139624574	0,204357335	0,683237397	0,494456845	0,998209141	G3-G4
ENSG00000006704	GTF2IRD1	184,8068226	0,056072898	0,26499413	0,211600527	0,832418698	0,998209141	G3-G4
ENSG00000006712	PAF1	376,2315238	-0,160816804	0,238850127	-0,67329587	0,50075908	0,998209141	G3-G4
ENSG00000006715	VPS41	0,939980888	-0,032346138	0,160741931	-0,20123024	0,840518547	0,998209141	G3-G4
ENSG00000006740	ARHGAP44	404,6003742	0,066156416	0,263857983	0,250727363	0,802024904	0,998209141	G3-G4
ENSG00000006744	ELAC2	2,745024154	0,264873055	0,179673284	1,474192761	0,140429698	0,998209141	G3-G4
ENSG00000006747	SCIN	125,3033557	-0,13834028	0,281471184	-0,491490029	0,623079902	0,998209141	G3-G4
ENSG00000006756	ARSD	39,08577612	-0,234855487	0,28612939	-0,820801691	0,411759235	0,998209141	G3-G4
ENSG00000006757	PNPLA4	0,150050933	0,028319496	0,112568488	0,251575701	0,801369042	0,998209141	G3-G4
ENSG00000006788	MYH13	48,91630127	-0,261176657	0,283211776	-0,922195613	0,356426551	0,998209141	G3-G4
ENSG00000006831	ADIPOR2	0,927255098	0,029945465	0,1360179	0,220158264	0,8257479	0,998209141	G3-G4
ENSG00000006837	CDKL3	3,357455191	-0,185830338	0,234842102	-0,791299076	0,428769487	0,998209141	G3-G4
ENSG00000007038	PRSS21	14,97284451	-0,069861445	0,301604289	-0,231632795	0,816823233	0,998209141	G3-G4
ENSG00000007047	MARK4	0,067474263	-0,038982167	0,112568488	-0,346297331	0,729119274	0,998209141	G3-G4
ENSG00000007062	PROM1	178,0903913	0,190489585	0,236541459	0,805311619	0,420639878	0,998209141	G3-G4
ENSG00000007080	CCDC124	40,81554838	0,156655745	0,292175429	0,536170154	0,591840959	0,998209141	G3-G4
ENSG00000007129	CEACAM21	231,5466504	-0,13245177	0,249292461	-0,531310771	0,595203443	0,998209141	G3-G4
ENSG00000007168	PAFAH1B1	2,047573684	-0,050189907	0,144267574	-0,347894578	0,727919358	0,998209141	G3-G4
ENSG00000007171	NOS2	0,26288281	0,052426913	0,112800627	0,464775017	0,64209258	0,998209141	G3-G4
ENSG00000007174	DNAH9	315,9567518	-0,283704846	0,256109626	-1,107747685	0,267970799	0,998209141	G3-G4
ENSG00000007202	KIAA0100	248,931612	-0,015352166	0,287754399	-0,05335163	0,957451744	0,998209141	G3-G4
ENSG00000007237	GAS7	146,2991437	0,13896135	0,261071518	0,532273114	0,594536851	0,998209141	G3-G4
ENSG00000007255	TRAPPC6A	9,85239647	0,090278318	0,272566738	0,331215463	0,740481741	0,998209141	G3-G4
ENSG00000007264	MATK	0,2250764	0,047692817	0,112738056	0,423040972	0,672265368	0,998209141	G3-G4
ENSG00000007306	CEACAM7	737,0731178	-0,100545048	0,295871279	-0,339826998	0,733986815	0,998209141	G3-G4
ENSG00000007312	CD79B	0,24272947	0,010434146	0,112724219	0,092563478	0,92625036	0,998209141	G3-G4
ENSG00000007314	SCN4A	48,55559809	0,06018968	0,301450802	0,199666679	0,841741275	0,998209141	G3-G4
ENSG00000007341	ST7L	6,297572231	-0,26970135	0,249183976	-1,082338257	0,279102253	0,998209141	G3-G4
ENSG00000007350	TKTL1	7,069149985	0,191961731	0,292473513	0,656338857	0,511606121	0,998209141	G3-G4
ENSG00000007372	PAX6	113,5650456	-0,052292478	0,272920095	-0,19160362	0,848052707	0,998209141	G3-G4
ENSG00000007376	RPUSD1	0,637674584	-0,095293629	0,114753983	-0,830416744	0,406303202	0,998209141	G3-G4
ENSG00000007384	RHBDF1	201,0501719	0,120229865	0,241141763	0,498585827	0,618071192	0,998209141	G3-G4
ENSG00000007392	LUC7L	2,633166564	0,213344718	0,16687475	1,278472135	0,201083004	0,998209141	G3-G4
ENSG00000007402	CACNA2D2	6,514880871	0,239037991	0,203055893	1,177202924	0,239114522	0,998209141	G3-G4
ENSG00000007516	BAIAP3	24,12901256	-0,103038086	0,301886113	-0,341314429	0,732866887	0,998209141	G3-G4
ENSG00000007520	TSR3	130,5627375	-0,066282705	0,265793076	-0,249377094	0,803069102	0,998209141	G3-G4
ENSG00000007541	PIGQ	64,37058625	0,441688593	0,288104446	1,533084961	0,125254923	0,998209141	G3-G4
ENSG00000007545	CRAMP1	0,157884033	-0,058596872	0,112568488	-0,520544182	0,602684342	0,998209141	G3-G4
ENSG00000007866	TEAD3	131,1959196	0,129954207	0,286275973	0,453947307	0,649866753	0,998209141	G3-G4
ENSG00000007944	MYLIP	39,18331731	-0,243850607	0,290888218	-0,838296611	0,401864139	0,998209141	G3-G4
ENSG00000007968	E2F2	1324,493608	0,217840924	0,206216012	1,056372501	0,290798064	0,998209141	G3-G4
ENSG00000008018	PSMB1	1,648743594	0,030964421	0,174668507	0,177275352	0,85929211	0,998209141	G3-G4
ENSG00000008056	SYN1	314,4823198	0,112866099	0,268870493	0,419778675	0,674647145	0,998209141	G3-G4
ENSG00000008083	JARID2	39,78385758	0,269244362	0,281804707	0,955428903	0,339360844	0,998209141	G3-G4
ENSG00000008086	CDKL5	0,078942017	-0,038916495	0,112568488	-0,345713933	0,729557712	0,998209141	G3-G4
ENSG00000008118	CAMK1G	152,9249293	-0,157611413	0,286538398	-0,550053376	0,582282764	0,998209141	G3-G4
ENSG00000008128	CDK11A	1092,298629	-0,060760015	0,29120927	-0,208647255	0,834723619	0,998209141	G3-G4
ENSG00000008130	NADK	0,205972649	-0,057785143	0,112568488	-0,513333204	0,607718261	0,998209141	G3-G4
ENSG00000008196	TFAP2B	8,555279856	-0,465197978	0,285244062	-1,630876994	0,102916277	0,998209141	G3-G4
ENSG00000008226	DLEC1	15,9005474	0,357958625	0,295959151	1,209486593	0,226475959	0,998209141	G3-G4
ENSG00000008256	CYTH3	5,315233252	0,303328108	0,225452059	1,345421772	0,178489068	0,998209141	G3-G4
ENSG00000008277	ADAM22	442,8038109	0,253230548	0,231116244	1,095684768	0,273216751	0,998209141	G3-G4
ENSG00000008282	SYPL1	94,88346691	-0,396808853	0,301244498	-1,317231869	0,187760914	0,998209141	G3-G4
ENSG00000008283	CYB561	134,9399676	0,139706918	0,266544658	0,524140755	0,600180644	0,998209141	G3-G4
ENSG00000008294	SPAG9	19,7065058	1,01445022	0,303103786	3,346874128	8,17E-04	0,998209141	G3-G4
ENSG00000008300	CELSR3	0,892850891	0,01182514	0,122541441	0,09649911	0,923124181	0,998209141	G3-G4
ENSG00000008311	AASS	2,536827021	0,012115401	0,224996557	0,053847051	0,957057022	0,998209141	G3-G4
ENSG00000008323	PLEKHG6	119,5741227	0,439271215	0,259143846	1,695086424	0,090059027	0,998209141	G3-G4
ENSG00000008324	SS18L2	22,85181896	-0,025162055	0,301807785	-0,083371125	0,933556448	0,998209141	G3-G4
ENSG00000008382	MPND	96,60916314	0,19911533	0,297299061	0,669747594	0,503018706	0,998209141	G3-G4
ENSG00000008394	MGST1	75,32238039	0,356005417	0,291071575	1,22308548	0,221297412	0,998209141	G3-G4
ENSG00000008405	CRY1	2,461576665	-0,02116424	0,194559231	-0,108780445	0,913376635	0,998209141	G3-G4
ENSG00000008441	NFIX	588,3212869	0,321397681	0,284755521	1,128679365	0,259033117	0,998209141	G3-G4
ENSG00000008513	ST3GAL1	3,572299753	0,329704084	0,226719356	1,4542388	0,145880111	0,998209141	G3-G4
ENSG00000008516	MMP25	54,71809302	-0,06171903	0,301947456	-0,204403212	0,838038421	0,998209141	G3-G4
ENSG00000008517	IL32	132,8268686	-0,109090116	0,286101042	-0,381299262	0,702981201	0,998209141	G3-G4
ENSG00000008710	PKD1	0,663619634	-0,017964243	0,121433094	-0,147935311	0,882393821	0,998209141	G3-G4
ENSG00000008735	MAPK8IP2	287,0314891	-0,059548412	0,244713072	-0,243339728	0,807742231	0,998209141	G3-G4
ENSG00000008838	MED24	36,30830404	0,275514829	0,299843544	0,918861968	0,358167775	0,998209141	G3-G4
ENSG00000008853	RHOBTB2	148,1566793	-0,012430446	0,2862261	-0,043428766	0,965359747	0,998209141	G3-G4
ENSG00000008869	HEATR5B	335,4139131	0,220249478	0,242240868	0,909216845	0,363235674	0,998209141	G3-G4
ENSG00000008952	SEC62	4468,792997	0,040255883	0,221013199	0,182142438	0,855470945	0,998209141	G3-G4
ENSG00000008988	RPS20	3042,106576	0,121914274	0,218568136	0,557786126	0,576990437	0,998209141	G3-G4
ENSG00000009307	CSDE1	126,4344091	-0,066749724	0,269150195	-0,248001768	0,804133039	0,998209141	G3-G4
ENSG00000009335	UBE3C	3,437987799	0,041589996	0,186135919	0,22343885	0,82319397	0,998209141	G3-G4
ENSG00000009694	TENM1	0,090585118	0,005169077	0,112568488	0,045919399	0,963374492	0,998209141	G3-G4
ENSG00000009709	PAX7	1,72111071	-0,063709856	0,182642253	-0,348823203	0,727222042	0,998209141	G3-G4
ENSG00000009724	MASP2	0,620241788	-0,034669463	0,11269401	-0,307642462	0,758354406	0,998209141	G3-G4
ENSG00000009765	IYD	237,9052229	0,213917785	0,221116822	0,967442383	0,333322931	0,998209141	G3-G4
ENSG00000009780	FAM76A	1348,304949	-0,120906226	0,241170737	-0,501330417	0,616138602	0,998209141	G3-G4
ENSG00000009790	TRAF3IP3	19,04111811	0,13673413	0,300110484	0,455612642	0,64866855	0,998209141	G3-G4
ENSG00000009830	POMT2	471,8294772	-0,150033957	0,238779823	-0,628335991	0,529783859	0,998209141	G3-G4
ENSG00000009844	VTA1	0,134948526	-0,058728216	0,112568488	-0,52171098	0,601871579	0,998209141	G3-G4
ENSG00000009950	MLXIPL	205,7451431	0,135980446	0,247103218	0,550298158	0,582114887	0,998209141	G3-G4
ENSG00000009954	BAZ1B	68,53417842	-0,138031145	0,297001463	-0,46474904	0,642111185	0,998209141	G3-G4
ENSG00000010017	RANBP9	19,18438503	0,187274711	0,279587228	0,669825704	0,502968906	0,998209141	G3-G4
ENSG00000010030	ETV7	80,07269983	0,149432459	0,293498321	0,509142467	0,610652367	0,998209141	G3-G4
ENSG00000010072	SPRTN	93,08079904	-0,570557735	0,300145489	-1,900937232	0,057310235	0,998209141	G3-G4
ENSG00000010165	METTL13	78,4365226	0,235040734	0,269636495	0,871694815	0,383374889	0,998209141	G3-G4
ENSG00000010219	DYRK4	1618,554904	0,222864851	0,214317352	1,039882443	0,29839452	0,998209141	G3-G4
ENSG00000010244	ZNF207	1965,366919	0,079559115	0,207215302	0,383944211	0,701019797	0,998209141	G3-G4
ENSG00000010256	UQCRC1	164,6192021	0,13755076	0,252087213	0,545647512	0,585308259	0,998209141	G3-G4
ENSG00000010270	STARD3NL	33,78592321	0,216468727	0,292093136	0,741094878	0,458635915	0,998209141	G3-G4
ENSG00000010278	CD9	0,102986324	-0,03851063	0,112568488	-0,342108444	0,732269283	0,998209141	G3-G4
ENSG00000010282	HHATL	126,2550014	-0,429150302	0,280267967	-1,531214236	0,125716454	0,998209141	G3-G4
ENSG00000010292	NCAPD2	196,6946604	-0,064948097	0,288222565	-0,225340085	0,821714718	0,998209141	G3-G4
ENSG00000010295	IFFO1	182,1619203	0,155485443	0,267921164	0,580340277	0,561685171	0,998209141	G3-G4
ENSG00000010310	GIPR	17,59635678	-0,227020878	0,302815244	-0,749700956	0,453434832	0,998209141	G3-G4
ENSG00000010318	PHF7	175,1986575	-0,040644168	0,255912053	-0,158820843	0,873810027	0,998209141	G3-G4
ENSG00000010322	NISCH	80,41428555	0,104833964	0,291877578	0,359171009	0,719467163	0,998209141	G3-G4
ENSG00000010327	STAB1	20,92229417	0,32311602	0,303100636	1,06603544	0,286407622	0,998209141	G3-G4
ENSG00000010361	FUZ	0,090585118	0,005169077	0,112568488	0,045919399	0,963374492	0,998209141	G3-G4
ENSG00000010379	SLC6A13	868,6399934	-0,020301403	0,209326235	-0,096984513	0,922738693	0,998209141	G3-G4
ENSG00000010404	IDS	4,204498987	-0,289694276	0,208023322	-1,392604797	0,163739332	0,998209141	G3-G4
ENSG00000010438	PRSS3	3418,726187	-0,106317763	0,21304189	-0,499046282	0,61774678	0,998209141	G3-G4
ENSG00000010610	CD4	21,2473189	-0,071820632	0,29999273	-0,239407908	0,810789299	0,998209141	G3-G4
ENSG00000010626	LRRC23	1426,117273	-0,203026233	0,231045542	-0,878728198	0,379548666	0,998209141	G3-G4
ENSG00000010671	BTK	23,91396771	0,078161881	0,288091381	0,271309336	0,786153127	0,998209141	G3-G4
ENSG00000010704	HFE	32,74761815	-0,291087538	0,302275321	-0,962988104	0,335553493	0,998209141	G3-G4
ENSG00000010803	SCMH1	237,44667	-0,281651558	0,258620245	-1,089054561	0,276129826	0,998209141	G3-G4
ENSG00000010810	FYN	120,7645981	-0,22540448	0,279963937	-0,805119695	0,420750611	0,998209141	G3-G4
ENSG00000010818	HIVEP2	302,7401769	-0,021332764	0,231862797	-0,092005978	0,92669329	0,998209141	G3-G4
ENSG00000011009	LYPLA2	137,5890945	0,079290899	0,270233563	0,293416177	0,769204062	0,998209141	G3-G4
ENSG00000011021	CLCN6	46,57913457	0,349206614	0,291934668	1,196180696	0,231626052	0,998209141	G3-G4
ENSG00000011052	NME1-NME2	2,112519806	0,059212867	0,137199329	0,431582773	0,666044681	0,998209141	G3-G4
ENSG00000011105	TSPAN9	87,02311038	-0,140095611	0,290513677	-0,482234133	0,629639632	0,998209141	G3-G4
ENSG00000011114	BTBD7	64,07665053	-0,193300041	0,285869572	-0,676182637	0,498924695	0,998209141	G3-G4
ENSG00000011132	APBA3	46,67735508	-0,202976265	0,302123264	-0,671832625	0,501690257	0,998209141	G3-G4
ENSG00000011143	MKS1	67,80538271	0,138895774	0,267347874	0,519531995	0,603389807	0,998209141	G3-G4
ENSG00000011198	ABHD5	0,915850935	0,093717596	0,136342255	0,687370144	0,491849507	0,998209141	G3-G4
ENSG00000011201	ANOS1	110,1748555	0,320919799	0,283856556	1,130570326	0,258235983	0,998209141	G3-G4
ENSG00000011243	AKAP8L	37,69043499	-0,347761291	0,298706652	-1,164223455	0,244333468	0,998209141	G3-G4
ENSG00000011258	MBTD1	272,0802522	-0,025649721	0,252519811	-0,101575085	0,919093956	0,998209141	G3-G4
ENSG00000011260	UTP18	412,8512926	0,099549772	0,221607875	0,449215861	0,653275946	0,998209141	G3-G4
ENSG00000011275	RNF216	142,5248433	0,022653863	0,280081239	0,080883185	0,935534852	0,998209141	G3-G4
ENSG00000011295	TTC19	883,5189074	-0,064069433	0,221821936	-0,28883272	0,772709392	0,998209141	G3-G4
ENSG00000011304	PTBP1	0,394885432	-0,054282673	0,114087672	-0,47579788	0,63421838	0,998209141	G3-G4
ENSG00000011332	DPF1	60,73605661	0,169610368	0,297581735	0,569962293	0,568703273	0,998209141	G3-G4
ENSG00000011376	LARS2	159,9570873	-0,29665733	0,255046434	-1,163150275	0,244768537	0,998209141	G3-G4
ENSG00000011405	PIK3C2A	1461,721296	0,042873787	0,264072628	0,162356041	0,871025485	0,998209141	G3-G4
ENSG00000011422	PLAUR	1,383141168	-0,019463935	0,159752018	-0,121838432	0,903026977	0,998209141	G3-G4
ENSG00000011426	ANLN	14,47679188	-0,38748821	0,302943918	-1,279075717	0,200870394	0,998209141	G3-G4
ENSG00000011451	WIZ	94,8779393	-0,211999732	0,29572983	-0,716869624	0,473454547	0,998209141	G3-G4
ENSG00000011454	RABGAP1	1,526818431	-0,160733556	0,144581955	-1,111712422	0,266261817	0,998209141	G3-G4
ENSG00000011465	DCN	11,0394248	0,042525137	0,294060742	0,144613445	0,885016081	0,998209141	G3-G4
ENSG00000011478	QPCTL	160,1421114	-0,27363599	0,243205009	-1,125124813	0,260536148	0,998209141	G3-G4
ENSG00000011523	CEP68	30,1445577	0,389463663	0,302668273	1,286767389	0,198175377	0,998209141	G3-G4
ENSG00000011566	MAP4K3	4,532861065	0,270542746	0,189613563	1,426811147	0,153634337	0,998209141	G3-G4
ENSG00000011590	ZBTB32	5509,636202	-0,030653375	0,242697155	-0,126302983	0,899492095	0,998209141	G3-G4
ENSG00000011600	TYROBP	59,93657747	0,161594202	0,266629839	0,606061956	0,544473612	0,998209141	G3-G4
ENSG00000011638	TMEM159	17,55763926	0,107321817	0,282501772	0,379897853	0,704021241	0,998209141	G3-G4
ENSG00000012048	BRCA1	507,9973526	-0,059893695	0,215399996	-0,278058014	0,780967825	0,998209141	G3-G4
ENSG00000012061	ERCC1	94,34975205	0,084171822	0,288046227	0,292216366	0,770121199	0,998209141	G3-G4
ENSG00000012124	CD22	2,890046797	0,051708688	0,230262596	0,224563992	0,82231848	0,998209141	G3-G4
ENSG00000012171	SEMA3B	43,58441292	-0,424232788	0,297545324	-1,425775351	0,153933198	0,998209141	G3-G4
ENSG00000012211	PRICKLE3	120,4733387	-0,296457594	0,288407903	-1,027910784	0,303991796	0,998209141	G3-G4
ENSG00000012232	EXTL3	1138,220507	0,060919052	0,279697385	0,217803437	0,827582266	0,998209141	G3-G4
ENSG00000012660	ELOVL5	1391,662521	0,084412208	0,262601585	0,321445921	0,747872488	0,998209141	G3-G4
ENSG00000012779	ALOX5	360,8033961	-0,056327065	0,239812047	-0,234880046	0,814301837	0,998209141	G3-G4
ENSG00000012817	KDM5D	296,2087421	-0,152851177	0,240479053	-0,635611188	0,525029875	0,998209141	G3-G4
ENSG00000012822	CALCOCO1	189,5404053	-0,106569956	0,261465001	-0,407587845	0,683576289	0,998209141	G3-G4
ENSG00000012963	UBR7	142,948752	0,385839512	0,279593129	1,380003555	0,16758555	0,998209141	G3-G4
ENSG00000012983	MAP4K5	45,55770419	0,313342809	0,301630296	1,038830691	0,298883485	0,998209141	G3-G4
ENSG00000013016	EHD3	654,4912215	0,206953781	0,208025498	0,994848147	0,319810125	0,998209141	G3-G4
ENSG00000013275	PSMC4	373,218179	-0,172908749	0,262245591	-0,65933901	0,509678097	0,998209141	G3-G4
ENSG00000013288	MAN2B2	0,102986324	-0,03851063	0,112568488	-0,342108444	0,732269283	0,998209141	G3-G4
ENSG00000013293	SLC7A14	0,213890543	-0,075399149	0,112670465	-0,669200657	0,503367487	0,998209141	G3-G4
ENSG00000013297	CLDN11	502,5621603	0,1052762	0,249010144	0,422778762	0,672456684	0,998209141	G3-G4
ENSG00000013306	SLC25A39	2239,043973	-0,204250228	0,242611634	-0,841881425	0,399854329	0,998209141	G3-G4
ENSG00000013364	MVP	576,1074519	-0,064099035	0,243729401	-0,262992626	0,792556263	0,998209141	G3-G4
ENSG00000013374	NUB1	47,09963439	-0,096118609	0,300447627	-0,319918015	0,749030481	0,998209141	G3-G4
ENSG00000013375	PGM3	12,72661771	-0,3283752	0,29498328	-1,113199364	0,265622816	0,998209141	G3-G4
ENSG00000013392	RWDD2A	1291,023659	0,386270388	0,281814232	1,370656075	0,170482194	0,998209141	G3-G4
ENSG00000013441	CLK1	48,72774973	0,148531048	0,29145499	0,509619164	0,610318295	0,998209141	G3-G4
ENSG00000013503	POLR3B	177,1081215	-0,428159434	0,261122992	-1,639684926	0,101070695	0,998209141	G3-G4
ENSG00000013523	ANGEL1	132,8407366	-0,24188851	0,27970381	-0,864802344	0,387147285	0,998209141	G3-G4
ENSG00000013561	RNF14	329,4754994	-0,122476687	0,266088363	-0,460285768	0,645311115	0,998209141	G3-G4
ENSG00000013563	DNASE1L1	69,53291645	0,062724369	0,293401461	0,213783423	0,830715953	0,998209141	G3-G4
ENSG00000013573	DDX11	201,2133958	0,100392296	0,232111472	0,432517595	0,665365267	0,998209141	G3-G4
ENSG00000013583	HEBP1	0,350032574	-0,035193842	0,112723367	-0,312214254	0,7548777	0,998209141	G3-G4
ENSG00000013588	GPRC5A	17,25721978	0,017313451	0,302132081	0,057304246	0,954302838	0,998209141	G3-G4
ENSG00000013725	CD6	267,0869238	0,073890201	0,255460384	0,289243288	0,772395208	0,998209141	G3-G4
ENSG00000013810	TACC3	259,2392631	0,087972212	0,248235351	0,354390346	0,723046369	0,998209141	G3-G4
ENSG00000014123	UFL1	105,9285064	0,085287532	0,274625095	0,310559863	0,756135244	0,998209141	G3-G4
ENSG00000014138	POLA2	155,9941409	-0,022191187	0,260900666	-0,085056076	0,93221681	0,998209141	G3-G4
ENSG00000014164	ZC3H3	668,0434308	-0,038135784	0,23733007	-0,160686691	0,872340172	0,998209141	G3-G4
ENSG00000014216	CAPN1	390,5283253	-0,077254735	0,259950908	-0,297189709	0,766321678	0,998209141	G3-G4
ENSG00000014257	ACPP	546,1988099	-0,09246942	0,246311353	-0,375416802	0,707350511	0,998209141	G3-G4
ENSG00000014641	MDH1	249,8588171	0,092828231	0,250407765	0,370708278	0,710854824	0,998209141	G3-G4
ENSG00000014824	SLC30A9	297,9773544	-0,239101817	0,257945413	-0,926947348	0,353953872	0,998209141	G3-G4
ENSG00000014914	MTMR11	284,0780551	-0,122893403	0,231863618	-0,53002452	0,59609493	0,998209141	G3-G4
ENSG00000014919	COX15	399,9935106	-0,063742182	0,283715967	-0,224668996	0,822236785	0,998209141	G3-G4
ENSG00000015133	CCDC88C	99,69400552	0,334795542	0,277096382	1,208227766	0,226959664	0,998209141	G3-G4
ENSG00000015153	YAF2	58,97794472	0,037370222	0,301927768	0,123772061	0,901495754	0,998209141	G3-G4
ENSG00000015171	ZMYND11	60,56439966	-0,123703245	0,2703722	-0,457529454	0,647290537	0,998209141	G3-G4
ENSG00000015285	WAS	2130,162405	0,076837127	0,228791842	0,33583858	0,736992596	0,998209141	G3-G4
ENSG00000015475	BID	1627,302116	0,015862706	0,192444541	0,082427416	0,934306835	0,998209141	G3-G4
ENSG00000015479	MATR3	45,61522221	-0,057017041	0,302140044	-0,18871064	0,850319612	0,998209141	G3-G4
ENSG00000015532	XYLT2	48,41998875	0,456979608	0,302369261	1,51132958	0,130704501	0,998209141	G3-G4
ENSG00000015568	RGPD5	232,7956962	-0,187703726	0,261946338	-0,716573201	0,473637485	0,998209141	G3-G4
ENSG00000015676	NUDCD3	0,42962786	-0,038036674	0,112568488	-0,337898061	0,735440009	0,998209141	G3-G4
ENSG00000016082	ISL1	0,271755355	0,053373256	0,11273736	0,473430068	0,635906382	0,998209141	G3-G4
ENSG00000016391	CHDH	0,087627603	0,004743913	0,112568488	0,042142459	0,966385133	0,998209141	G3-G4
ENSG00000016402	IL20RA	0,365869135	0,025795761	0,11375846	0,22675906	0,8206111	0,998209141	G3-G4
ENSG00000016490	CLCA1	0,075025467	0,004541689	0,112568488	0,040346009	0,967817274	0,998209141	G3-G4
ENSG00000016602	CLCA4	89,33323937	-0,014924008	0,287614783	-0,051888875	0,958617239	0,998209141	G3-G4
ENSG00000016864	GLT8D1	128,3599333	0,191726099	0,268423408	0,714267432	0,475061827	0,998209141	G3-G4
ENSG00000017260	ATP2C1	1,752221029	0,171884567	0,166025677	1,03528906	0,300533937	0,998209141	G3-G4
ENSG00000017427	IGF1	6,682669458	0,387928119	0,27785687	1,396143702	0,162671226	0,998209141	G3-G4
ENSG00000017483	SLC38A5	217,2141666	0,272351433	0,258570911	1,053294944	0,292205835	0,998209141	G3-G4
ENSG00000017797	RALBP1	142,501106	-0,053441918	0,274195303	-0,194904571	0,845467656	0,998209141	G3-G4
ENSG00000018189	RUFY3	1594,593884	-0,102155422	0,299276173	-0,341341648	0,732846398	0,998209141	G3-G4
ENSG00000018280	SLC11A1	9,222999606	0,099690535	0,299855985	0,33246138	0,739540897	0,998209141	G3-G4
ENSG00000018408	WWTR1	192,8985659	0,252860864	0,238271997	1,061227786	0,288586395	0,998209141	G3-G4
ENSG00000018510	AGPS	51,34042754	0,203197113	0,281741516	0,721218214	0,470775267	0,998209141	G3-G4
ENSG00000018610	CXorf56	6,775915428	0,167828593	0,227148525	0,738849584	0,459998339	0,998209141	G3-G4
ENSG00000018625	ATP1A2	99,32504184	-0,046075282	0,278129236	-0,165661414	0,868423414	0,998209141	G3-G4
ENSG00000018699	TTC27	15,78793306	-0,292832067	0,286563084	-1,02187645	0,30683938	0,998209141	G3-G4
ENSG00000018869	ZNF582	1,156961257	-0,008050456	0,172349294	-0,046710118	0,962744267	0,998209141	G3-G4
ENSG00000019102	VSIG2	1,641017681	-0,205201124	0,177614685	-1,155316206	0,247960962	0,998209141	G3-G4
ENSG00000019144	PHLDB1	58,08263109	-0,246557346	0,299404137	-0,823493451	0,41022744	0,998209141	G3-G4
ENSG00000019169	MARCO	0,471027275	0,082207008	0,114697	0,716731976	0,473539492	0,998209141	G3-G4
ENSG00000019186	CYP24A1	4,579439497	-0,082296033	0,2340363	-0,351637901	0,725109838	0,998209141	G3-G4
ENSG00000019485	PRDM11	0,175255207	0,028723944	0,112568488	0,255168601	0,798592881	0,998209141	G3-G4
ENSG00000019549	SNAI2	83664,43944	0,158457848	0,284038262	0,557875009	0,576929738	0,998209141	G3-G4
ENSG00000019582	CD74	79,45799102	0,242747742	0,300374349	0,808150703	0,419003833	0,998209141	G3-G4
ENSG00000019991	HGF	37,19435414	0,057025888	0,302421943	0,18856399	0,850434559	0,998209141	G3-G4
ENSG00000019995	ZRANB1	41,37941389	0,252352227	0,288630408	0,874309218	0,381949881	0,998209141	G3-G4
ENSG00000020129	NCDN	2,90703718	0,093414173	0,184515535	0,506267252	0,612669049	0,998209141	G3-G4
ENSG00000020181	ADGRA2	40,44594087	0,064169233	0,294340418	0,218010267	0,827421112	0,998209141	G3-G4
ENSG00000020256	ZFP64	32,19178042	0,080233679	0,294568373	0,272377099	0,78533208	0,998209141	G3-G4
ENSG00000020426	MNAT1	79,17846805	-0,26096625	0,301831762	-0,864608309	0,387253811	0,998209141	G3-G4
ENSG00000020577	SAMD4A	246,0979437	0,105659286	0,257073712	0,411007744	0,681066857	0,998209141	G3-G4
ENSG00000020633	RUNX3	223,3384372	0,178198905	0,241024363	0,739339802	0,459700686	0,998209141	G3-G4
ENSG00000020922	MRE11A	5,315787792	0,155082884	0,195512958	0,793210261	0,42765533	0,998209141	G3-G4
ENSG00000021300	PLEKHB1	1032,253612	0,247245478	0,225104532	1,098358509	0,272047973	0,998209141	G3-G4
ENSG00000021355	SERPINB1	0,471027275	0,082207008	0,114697	0,716731976	0,473539492	0,998209141	G3-G4
ENSG00000021488	SLC7A9	170,9494266	0,309324692	0,247715846	1,248707729	0,211771993	0,998209141	G3-G4
ENSG00000021574	SPAST	0,843647232	-0,099607198	0,116788731	-0,852883638	0,393723836	0,998209141	G3-G4
ENSG00000021645	NRXN3	323,9967723	0,35229911	0,294895985	1,1946555	0,232221656	0,998209141	G3-G4
ENSG00000021762	OSBPL5	293,8826208	0,216192569	0,244994453	0,882438626	0,377539655	0,998209141	G3-G4
ENSG00000021776	AQR	0,854743996	-0,100111532	0,117036497	-0,85538729	0,392336777	0,998209141	G3-G4
ENSG00000021826	CPS1	23,80411395	-0,078812474	0,302827173	-0,260255621	0,794666602	0,998209141	G3-G4
ENSG00000022267	FHL1	968,1344207	0,058002033	0,233286432	0,248630115	0,803646911	0,998209141	G3-G4
ENSG00000022277	RTFDC1	22,39605646	-0,447861305	0,300616632	-1,489808805	0,136274515	0,998209141	G3-G4
ENSG00000022567	SLC45A4	513,4214509	-0,018810775	0,224228598	-0,083891062	0,933143046	0,998209141	G3-G4
ENSG00000022840	RNF10	21,13877711	0,021600264	0,300334807	0,071920613	0,942665086	0,998209141	G3-G4
ENSG00000022976	ZNF839	230,7474111	0,352361941	0,226263001	1,557311355	0,119396581	0,998209141	G3-G4
ENSG00000023041	ZDHHC6	34,47170541	-0,085559519	0,301508987	-0,283771042	0,776585848	0,998209141	G3-G4
ENSG00000023171	GRAMD1B	246,8683999	-0,042065603	0,263149317	-0,159854502	0,872995689	0,998209141	G3-G4
ENSG00000023228	NDUFS1	374,3863699	0,105385049	0,250428195	0,420819424	0,673886947	0,998209141	G3-G4
ENSG00000023287	RB1CC1	1232,464027	0,014645485	0,209814262	0,069802143	0,944351141	0,998209141	G3-G4
ENSG00000023318	ERP44	196,0798377	0,021679569	0,281026289	0,077144274	0,938508772	0,998209141	G3-G4
ENSG00000023330	ALAS1	346,1451972	0,364983822	0,292828698	1,246407286	0,212614908	0,998209141	G3-G4
ENSG00000023445	BIRC3	149,6532258	0,106112749	0,273450687	0,388050769	0,697978463	0,998209141	G3-G4
ENSG00000023516	AKAP11	43,32874398	-0,23383981	0,29758638	-0,785788011	0,431991691	0,998209141	G3-G4
ENSG00000023572	GLRX2	33,00332941	0,402457668	0,294832021	1,365040566	0,1722403	0,998209141	G3-G4
ENSG00000023608	SNAPC1	249,4625784	-0,136470449	0,254283962	-0,536685238	0,591485055	0,998209141	G3-G4
ENSG00000023697	DERA	687,3320654	0,203428393	0,256440106	0,793278383	0,427615648	0,998209141	G3-G4
ENSG00000023734	STRAP	3,417586197	-0,202057339	0,240013237	-0,841859144	0,399866802	0,998209141	G3-G4
ENSG00000023839	ABCC2	396,9329618	0,053426763	0,23732531	0,225120378	0,821885629	0,998209141	G3-G4
ENSG00000023892	DEF6	292,6620334	-0,188142176	0,235405355	-0,799226405	0,424159144	0,998209141	G3-G4
ENSG00000023902	PLEKHO1	6,49152946	-0,312884911	0,278340652	-1,124107848	0,260967276	0,998209141	G3-G4
ENSG00000023909	GCLM	382,0087316	-0,107017186	0,221327767	-0,483523541	0,628724049	0,998209141	G3-G4
ENSG00000024048	UBR2	0,394710084	-0,093575035	0,113954162	-0,821163817	0,411552963	0,998209141	G3-G4
ENSG00000024422	EHD2	1,756805505	0,038839262	0,156448821	0,248255384	0,803936817	0,998209141	G3-G4
ENSG00000024526	DEPDC1	124,3869152	0,177517131	0,262989091	0,674998079	0,499676986	0,998209141	G3-G4
ENSG00000024862	CCDC28A	71,72732098	0,293513908	0,282216301	1,040031733	0,298325158	0,998209141	G3-G4
ENSG00000025156	HSF2	554,0922647	0,187564838	0,219585409	0,854177144	0,393006845	0,998209141	G3-G4
ENSG00000025293	PHF20	1,313727454	0,053872047	0,13625788	0,395368301	0,692571099	0,998209141	G3-G4
ENSG00000025423	HSD17B6	26,62745447	-0,051340065	0,301966677	-0,170018975	0,864995214	0,998209141	G3-G4
ENSG00000025434	NR1H3	1329,989107	-0,099233925	0,271826011	-0,365064125	0,71506354	0,998209141	G3-G4
ENSG00000025708	TYMP	142,5120458	0,122962171	0,250085758	0,49168002	0,622945565	0,998209141	G3-G4
ENSG00000025770	NCAPH2	175,3190691	0,387718699	0,285110234	1,359890499	0,173864578	0,998209141	G3-G4
ENSG00000025772	TOMM34	296,4846257	0,09969843	0,2201211	0,452925365	0,650602485	0,998209141	G3-G4
ENSG00000025796	SEC63	558,0341536	0,418461976	0,222134559	1,883822031	0,059589052	0,998209141	G3-G4
ENSG00000025800	KPNA6	15347,02895	0,159870765	0,257839097	0,620040818	0,535230914	0,998209141	G3-G4
ENSG00000026025	VIM	30,60501728	-0,121813028	0,302609934	-0,402541407	0,687285621	0,998209141	G3-G4
ENSG00000026036	RTEL1-TNFRSF6B	213,4462038	0,043979368	0,286906283	0,15328827	0,878170951	0,998209141	G3-G4
ENSG00000026103	FAS	1534,873881	0,038613832	0,195743703	0,197267301	0,843618367	0,998209141	G3-G4
ENSG00000026297	RNASET2	4828,495309	-0,141404081	0,225306075	-0,627608827	0,530260225	0,998209141	G3-G4
ENSG00000026508	CD44	40,60691397	-0,143072131	0,297568621	-0,480803824	0,630655932	0,998209141	G3-G4
ENSG00000026652	AGPAT4	729,6301418	-0,013845909	0,286420554	-0,048341187	0,961444331	0,998209141	G3-G4
ENSG00000026751	SLAMF7	32,73133534	-0,142260308	0,299906623	-0,474348671	0,635251289	0,998209141	G3-G4
ENSG00000027001	MIPEP	90,87996179	0,233344784	0,301714237	0,773396663	0,439287664	0,998209141	G3-G4
ENSG00000027075	PRKCH	1323,84863	0,220768756	0,215338177	1,025218843	0,305259939	0,998209141	G3-G4
ENSG00000027697	IFNGR1	72,94386619	0,031056415	0,280346525	0,110778669	0,911791861	0,998209141	G3-G4
ENSG00000027847	B4GALT7	5,55834175	0,394825114	0,241840073	1,632587636	0,102555753	0,998209141	G3-G4
ENSG00000027869	SH2D2A	273,1419836	-0,093438704	0,228581091	-0,408777048	0,682703285	0,998209141	G3-G4
ENSG00000028116	VRK2	4654,866454	-0,049664421	0,285442178	-0,173991177	0,861872396	0,998209141	G3-G4
ENSG00000028137	TNFRSF1B	171,9697726	-0,211263628	0,259632681	-0,813701986	0,415815696	0,998209141	G3-G4
ENSG00000028203	VEZT	850,7501838	-0,026937343	0,275197807	-0,097883567	0,922024749	0,998209141	G3-G4
ENSG00000028277	POU2F2	125,1540054	-0,040750892	0,269948201	-0,150958192	0,880008696	0,998209141	G3-G4
ENSG00000028310	BRD9	626,413749	-0,098904447	0,252060332	-0,392384021	0,694774491	0,998209141	G3-G4
ENSG00000028528	SNX1	112,9594432	0,125401539	0,279270118	0,449033142	0,653407749	0,998209141	G3-G4
ENSG00000028839	TBPL1	3,754727177	-0,172623777	0,216867546	-0,795987138	0,426039511	0,998209141	G3-G4
ENSG00000029153	ARNTL2	1957,846897	0,198186133	0,256528991	0,772568169	0,439777989	0,998209141	G3-G4
ENSG00000029363	BCLAF1	214,7564516	-0,024292185	0,27143303	-0,089496055	0,928687689	0,998209141	G3-G4
ENSG00000029364	SLC39A9	3,937249236	-0,092900797	0,224859558	-0,413150316	0,679496487	0,998209141	G3-G4
ENSG00000029534	ANK1	53,04981414	-0,047045653	0,298538521	-0,157586542	0,874782609	0,998209141	G3-G4
ENSG00000029639	TFB1M	413,4275485	0,04277761	0,23609465	0,181188392	0,856219706	0,998209141	G3-G4
ENSG00000029725	RABEP1	54,79599662	0,080694991	0,301509364	0,267636766	0,788978928	0,998209141	G3-G4
ENSG00000029993	HMGB3	163,0464262	-0,065225711	0,264391002	-0,246701705	0,805139087	0,998209141	G3-G4
ENSG00000030066	NUP160	0,24272947	0,010434146	0,112724219	0,092563478	0,92625036	0,998209141	G3-G4
ENSG00000030304	MUSK	8,511560405	0,065630565	0,239379364	0,274169685	0,783954224	0,998209141	G3-G4
ENSG00000030419	IKZF2	6916,58332	0,085323502	0,284416497	0,299994913	0,764181036	0,998209141	G3-G4
ENSG00000030582	GRN	291,1252403	0,040109319	0,265763225	0,150921252	0,880037836	0,998209141	G3-G4
ENSG00000031003	FAM13B	298,1531797	0,128188011	0,29289046	0,437665367	0,661628878	0,998209141	G3-G4
ENSG00000031081	ARHGAP31	16,69955289	0,314574229	0,300037698	1,048449017	0,29443178	0,998209141	G3-G4
ENSG00000031691	CENPQ	924,8273372	-0,128641317	0,207332338	-0,620459493	0,534955315	0,998209141	G3-G4
ENSG00000031698	SARS	233,970638	-0,251062283	0,218484088	-1,149110151	0,250510563	0,998209141	G3-G4
ENSG00000031823	RANBP3	491,4016588	0,367244584	0,249361303	1,472740875	0,14082092	0,998209141	G3-G4
ENSG00000032219	ARID4A	174,9296603	0,235163341	0,263412211	0,892757933	0,371986818	0,998209141	G3-G4
ENSG00000032389	TSSC1	680,5906914	-0,214551016	0,213747812	-1,003757716	0,31549541	0,998209141	G3-G4
ENSG00000032444	PNPLA6	100,3021613	0,012109305	0,284852198	0,042510837	0,966091473	0,998209141	G3-G4
ENSG00000032742	IFT88	108,2610353	-0,212188101	0,275129381	-0,771230249	0,440570468	0,998209141	G3-G4
ENSG00000033011	ALG1	164,4454748	-0,037208947	0,277866914	-0,13390924	0,893474343	0,998209141	G3-G4
ENSG00000033030	ZCCHC8	254,1239652	0,170139402	0,276776676	0,614717266	0,538741455	0,998209141	G3-G4
ENSG00000033050	ABCF2	77,97486349	-0,347086969	0,268191488	-1,29417593	0,195604659	0,998209141	G3-G4
ENSG00000033100	CHPF2	1,370042187	0,023583094	0,164773192	0,143124582	0,886191791	0,998209141	G3-G4
ENSG00000033122	LRRC7	31,09605385	-0,026653254	0,297206914	-0,089679119	0,92854221	0,998209141	G3-G4
ENSG00000033170	FUT8	285,0244627	-0,15500528	0,258090846	-0,600584183	0,548116976	0,998209141	G3-G4
ENSG00000033178	UBA6	228,305943	-0,230520207	0,243959117	-0,94491327	0,344703156	0,998209141	G3-G4
ENSG00000033327	GAB2	199,629401	-0,172500003	0,289899378	-0,595034057	0,551820706	0,998209141	G3-G4
ENSG00000033627	ATP6V0A1	1099,582598	0,029142457	0,197586427	0,147492201	0,882743535	0,998209141	G3-G4
ENSG00000033800	PIAS1	80,56962367	0,097889011	0,301788956	0,324362469	0,745663631	0,998209141	G3-G4
ENSG00000033867	SLC4A7	0,190613928	-0,0145306	0,112568488	-0,129082301	0,897292526	0,998209141	G3-G4
ENSG00000034053	APBA2	1386,059398	0,036318177	0,241036445	0,150675044	0,88023206	0,998209141	G3-G4
ENSG00000034152	MAP2K3	7979,945178	-0,164707089	0,229357508	-0,718123816	0,472680947	0,998209141	G3-G4
ENSG00000034510	TMSB10	73,16146267	-0,437974528	0,29894559	-1,465064356	0,14290336	0,998209141	G3-G4
ENSG00000034533	ASTE1	267,0383753	-0,140762832	0,266416196	-0,528356888	0,597251654	0,998209141	G3-G4
ENSG00000034677	RNF19A	68,83154203	0,325078635	0,29954663	1,085235493	0,277817368	0,998209141	G3-G4
ENSG00000034693	PEX3	60,70318206	0,154386033	0,298261115	0,517620384	0,604723157	0,998209141	G3-G4
ENSG00000035115	SH3YL1	277,7021395	0,022762231	0,243646697	0,093423106	0,925567435	0,998209141	G3-G4
ENSG00000035141	FAM136A	1121,705855	0,101498414	0,235028604	0,43185558	0,665846381	0,998209141	G3-G4
ENSG00000035403	VCL	1,480857782	-0,127406557	0,165427109	-0,770167344	0,441200633	0,998209141	G3-G4
ENSG00000035499	DEPDC1B	533,2881326	0,072798341	0,240084703	0,303219407	0,76172266	0,998209141	G3-G4
ENSG00000035687	ADSS	9,314363577	0,257409383	0,239472331	1,074902396	0,282418429	0,998209141	G3-G4
ENSG00000035720	STAP1	135,6981641	0,01246875	0,283845572	0,043927937	0,964961846	0,998209141	G3-G4
ENSG00000035862	TIMP2	223,1913574	0,061292152	0,245675037	0,249484655	0,802985909	0,998209141	G3-G4
ENSG00000035928	RFC1	209,2453337	0,206880101	0,250674842	0,825292637	0,409205471	0,998209141	G3-G4
ENSG00000036054	TBC1D23	117,6464816	-0,305292575	0,249810802	-1,222095172	0,221671639	0,998209141	G3-G4
ENSG00000036257	CUL3	10,24471307	-0,389497644	0,264167766	-1,474432896	0,140365073	0,998209141	G3-G4
ENSG00000036448	MYOM2	4,564526813	-0,228654843	0,216143404	-1,0578849	0,29010792	0,998209141	G3-G4
ENSG00000036530	CYP46A1	10,54960173	-0,220697558	0,238932637	-0,923681089	0,355652381	0,998209141	G3-G4
ENSG00000036565	SLC18A1	0,350510414	0,066651697	0,113630967	0,586562789	0,55749738	0,998209141	G3-G4
ENSG00000036672	USP2	0,178212722	0,029149108	0,112568488	0,258945542	0,795677259	0,998209141	G3-G4
ENSG00000036828	CASR	16,4329218	-0,053179847	0,296138038	-0,1795779	0,857483956	0,998209141	G3-G4
ENSG00000037042	TUBG2	70,7746869	-0,133720434	0,275425076	-0,485505662	0,627317698	0,998209141	G3-G4
ENSG00000037241	RPL26L1	303,8688205	-0,33459284	0,232328227	-1,440173001	0,14981846	0,998209141	G3-G4
ENSG00000037474	NSUN2	237,9419148	-0,014691312	0,234765266	-0,062578728	0,950101969	0,998209141	G3-G4
ENSG00000037637	FBXO42	23,2216679	-0,247221166	0,297493026	-0,831014998	0,405965157	0,998209141	G3-G4
ENSG00000037749	MFAP3	85,42378425	-0,135816211	0,285853548	-0,475125156	0,634697769	0,998209141	G3-G4
ENSG00000037757	MRI1	26,89807516	0,186564336	0,302685381	0,61636388	0,537654387	0,998209141	G3-G4
ENSG00000037897	METTL1	235,713651	0,058344742	0,294117677	0,198372102	0,842753943	0,998209141	G3-G4
ENSG00000038002	AGA	19,62870754	-0,092006084	0,301959113	-0,304697159	0,760596813	0,998209141	G3-G4
ENSG00000038210	PI4K2B	391,1679814	-0,09047627	0,226619931	-0,399242335	0,689714652	0,998209141	G3-G4
ENSG00000038219	BOD1L1	1198,557909	-0,083765416	0,245339902	-0,341425978	0,732782921	0,998209141	G3-G4
ENSG00000038274	MAT2B	0,159418646	-0,03860561	0,112568488	-0,342952198	0,731634422	0,998209141	G3-G4
ENSG00000038295	TLL1	222,1227596	-0,181556474	0,237485072	-0,764496366	0,444571501	0,998209141	G3-G4
ENSG00000038358	EDC4	141,8702695	0,063734295	0,248629965	0,256341968	0,797686794	0,998209141	G3-G4
ENSG00000038382	TRIO	1555,264045	0,252194076	0,285649127	0,882880614	0,377300779	0,998209141	G3-G4
ENSG00000038427	VCAN	185,3209194	0,035825775	0,240173438	0,149166267	0,881422437	0,998209141	G3-G4
ENSG00000038532	CLEC16A	110,0993056	-0,639845474	0,301727275	-2,12060867	0,033954748	0,998209141	G3-G4
ENSG00000038945	MSR1	113,4385895	0,567098585	0,259040224	2,189229825	0,02858014	0,998209141	G3-G4
ENSG00000039068	CDH1	259,1630808	0,223030884	0,221787788	1,005604888	0,314605672	0,998209141	G3-G4
ENSG00000039123	SKIV2L2	1,153622892	-0,127485474	0,130847224	-0,974307822	0,329903722	0,998209141	G3-G4
ENSG00000039139	DNAH5	113,7074801	-0,132849742	0,237140269	-0,56021587	0,575332203	0,998209141	G3-G4
ENSG00000039319	ZFYVE16	588,2860991	-0,463234288	0,252678522	-1,833295063	0,066758703	0,998209141	G3-G4
ENSG00000039523	FAM65A	0,523833315	-0,013328781	0,112568488	-0,11840597	0,905745996	0,998209141	G3-G4
ENSG00000039560	RAI14	1,199747174	-0,111303356	0,147392337	-0,755150219	0,450158854	0,998209141	G3-G4
ENSG00000039600	SOX30	50,53227831	0,084764745	0,294006903	0,28830869	0,773110456	0,998209141	G3-G4
ENSG00000040199	PHLPP2	16,62307056	-0,059421055	0,302652195	-0,19633446	0,844348391	0,998209141	G3-G4
ENSG00000040275	SPDL1	145,3377388	0,206060312	0,271661057	0,758519879	0,448139817	0,998209141	G3-G4
ENSG00000040341	STAU2	68,36297768	0,072422834	0,301419047	0,240272918	0,810118688	0,998209141	G3-G4
ENSG00000040487	PQLC2	73,04642698	-0,037961717	0,286018638	-0,132724625	0,894411167	0,998209141	G3-G4
ENSG00000040531	CTNS	1,119038716	-0,029724644	0,118165211	-0,251551566	0,8013877	0,998209141	G3-G4
ENSG00000040608	RTN4R	30,32294864	0,037615346	0,302222377	0,124462478	0,900949107	0,998209141	G3-G4
ENSG00000040633	PHF23	0,69251067	0,026607529	0,113751805	0,233908634	0,81505591	0,998209141	G3-G4
ENSG00000040731	CDH10	320,2349744	-0,239956261	0,256027418	-0,937228765	0,348640896	0,998209141	G3-G4
ENSG00000040933	INPP4A	8,071127497	0,205104466	0,231411397	0,886319636	0,375445311	0,998209141	G3-G4
ENSG00000041353	RAB27B	1173,578536	0,066467967	0,200749811	0,331098528	0,740570063	0,998209141	G3-G4
ENSG00000041357	PSMA4	206,7220503	-0,089655101	0,226651259	-0,395564099	0,692426626	0,998209141	G3-G4
ENSG00000041802	LSG1	65,65107508	-0,012718943	0,301877152	-0,042132843	0,966392798	0,998209141	G3-G4
ENSG00000041880	PARP3	0,363856682	-0,092185641	0,113352677	-0,813263904	0,416066767	0,998209141	G3-G4
ENSG00000041982	TNC	64,22797214	-0,26755603	0,284303457	-0,94109313	0,346657136	0,998209141	G3-G4
ENSG00000041988	THAP3	4,773877603	-0,149445607	0,238840155	-0,625713911	0,531502607	0,998209141	G3-G4
ENSG00000042062	FAM65C	97,57599465	-0,051570857	0,277297681	-0,185976516	0,852463177	0,998209141	G3-G4
ENSG00000042088	TDP1	14,61891469	0,141017606	0,293900337	0,479814374	0,631359391	0,998209141	G3-G4
ENSG00000042286	AIFM2	0,42962786	-0,038036674	0,112568488	-0,337898061	0,735440009	0,998209141	G3-G4
ENSG00000042304	C2orf83	19,82923675	0,077164503	0,286513412	0,26932248	0,787681535	0,998209141	G3-G4
ENSG00000042317	SPATA7	147,8409968	-0,236710072	0,292674235	-0,80878343	0,418639729	0,998209141	G3-G4
ENSG00000042429	MED17	63,19903303	0,299213184	0,279032329	1,072324436	0,283574335	0,998209141	G3-G4
ENSG00000042445	RETSAT	1231,603362	0,136897412	0,29909046	0,4577124	0,647159078	0,998209141	G3-G4
ENSG00000042493	CAPG	548,6999657	0,028844505	0,235952312	0,122247182	0,902703261	0,998209141	G3-G4
ENSG00000042753	AP2S1	0,429452431	0,04459113	0,114522936	0,38936419	0,697006758	0,998209141	G3-G4
ENSG00000042781	USH2A	0,350510414	0,066651697	0,113630967	0,586562789	0,55749738	0,998209141	G3-G4
ENSG00000042832	TG	421,9746487	0,156320984	0,287814073	0,543131828	0,58703904	0,998209141	G3-G4
ENSG00000042980	ADAM28	375,6419333	0,216709587	0,238476007	0,908727001	0,363494248	0,998209141	G3-G4
ENSG00000043093	DCUN1D1	119,6502041	0,309924017	0,283725724	1,092336687	0,27468514	0,998209141	G3-G4
ENSG00000043143	JADE2	469,8408211	-0,133291531	0,247355124	-0,538867073	0,589978578	0,998209141	G3-G4
ENSG00000043462	LCP2	111,1126196	0,142706109	0,290752477	0,490816485	0,62355625	0,998209141	G3-G4
ENSG00000043514	TRIT1	3,956763853	0,18719559	0,173305972	1,080145065	0,280077587	0,998209141	G3-G4
ENSG00000043591	ADRB1	0,362340474	0,070533638	0,11371064	0,620290572	0,535066501	0,998209141	G3-G4
ENSG00000044012	GUCA2B	63,07128003	0,017282256	0,295608275	0,058463369	0,95337954	0,998209141	G3-G4
ENSG00000044090	CUL7	1026,945438	-0,207995192	0,208557367	-0,997304459	0,31861675	0,998209141	G3-G4
ENSG00000044115	CTNNA1	112,3274944	-0,374504507	0,262730939	-1,42542979	0,154033002	0,998209141	G3-G4
ENSG00000044446	PHKA2	127,3273928	0,06426599	0,258320207	0,248784215	0,803527702	0,998209141	G3-G4
ENSG00000044459	CNTLN	1,382833459	0,01319421	0,146255512	0,090213421	0,92811762	0,998209141	G3-G4
ENSG00000044524	EPHA3	2232,379488	0,215010573	0,261248492	0,82301173	0,410501323	0,998209141	G3-G4
ENSG00000044574	HSPA5	3,211527132	0,043144867	0,198770487	0,217058717	0,828162586	0,998209141	G3-G4
ENSG00000046604	DSG2	41,1346121	-0,140856218	0,296571579	-0,474948471	0,634823702	0,998209141	G3-G4
ENSG00000046647	GEMIN8	226,8993086	0,25591603	0,275431461	0,929145962	0,352813448	0,998209141	G3-G4
ENSG00000046651	OFD1	5,084763717	0,301604027	0,252836223	1,192882981	0,232915206	0,998209141	G3-G4
ENSG00000046653	GPM6B	0,497102123	-0,057782723	0,112568488	-0,513311709	0,607733295	0,998209141	G3-G4
ENSG00000046889	PREX2	169,2453863	0,219657504	0,262785046	0,835882814	0,403220831	0,998209141	G3-G4
ENSG00000047056	WDR37	148,1170476	0,024610632	0,251341179	0,097917232	0,921998017	0,998209141	G3-G4
ENSG00000047188	YTHDC2	31,6803754	0,409345444	0,302387763	1,353710346	0,175828806	0,998209141	G3-G4
ENSG00000047230	CTPS2	275,0868078	0,17939937	0,225500108	0,795562235	0,426286524	0,998209141	G3-G4
ENSG00000047249	ATP6V1H	433,3857369	-0,10353968	0,235800563	-0,439098525	0,660590147	0,998209141	G3-G4
ENSG00000047315	POLR2B	79,51752602	-0,155988699	0,258837913	-0,602650119	0,546741471	0,998209141	G3-G4
ENSG00000047346	FAM214A	468,2635207	0,056763326	0,293729634	0,193250254	0,846762983	0,998209141	G3-G4
ENSG00000047365	ARAP2	667,8041332	0,160007351	0,231987563	0,689723833	0,490367875	0,998209141	G3-G4
ENSG00000047410	TPR	0,442035011	0,029534203	0,113809646	0,259505271	0,795245416	0,998209141	G3-G4
ENSG00000047457	CP	72,7237481	-0,052074081	0,282401045	-0,184397622	0,853701535	0,998209141	G3-G4
ENSG00000047578	KIAA0556	73,12110484	-0,041837698	0,276875068	-0,151106774	0,879891489	0,998209141	G3-G4
ENSG00000047579	DTNBP1	1,948643568	-0,060307883	0,148298273	-0,406666119	0,684253228	0,998209141	G3-G4
ENSG00000047597	XK	120,3543244	-0,115386806	0,281320583	-0,410161265	0,681687653	0,998209141	G3-G4
ENSG00000047621	C12orf4	56,4049282	0,146507304	0,300523524	0,487506942	0,625899124	0,998209141	G3-G4
ENSG00000047634	SCML1	70,98255778	0,254794598	0,295872696	0,861162931	0,389148313	0,998209141	G3-G4
ENSG00000047644	WWC3	10,69416599	0,05177041	0,241834768	0,21407348	0,830489756	0,998209141	G3-G4
ENSG00000047648	ARHGAP6	660,6339456	-0,067636376	0,235165965	-0,287611244	0,773644337	0,998209141	G3-G4
ENSG00000047849	MAP4	132,4698603	-0,155923451	0,274374382	-0,568287207	0,569839964	0,998209141	G3-G4
ENSG00000047932	GOPC	92,26918434	-0,036768814	0,277545261	-0,132478623	0,89460573	0,998209141	G3-G4
ENSG00000048028	USP28	327,4752901	-0,268576098	0,287751602	-0,933360911	0,350633656	0,998209141	G3-G4
ENSG00000048052	HDAC9	68,40842141	-0,076971891	0,300358317	-0,256266888	0,797744764	0,998209141	G3-G4
ENSG00000048140	TSPAN17	121,7969097	0,13661848	0,272002767	0,502268714	0,615478513	0,998209141	G3-G4
ENSG00000048162	NOP16	19,07855234	-0,066961889	0,294509607	-0,227367419	0,820138053	0,998209141	G3-G4
ENSG00000048342	CC2D2A	179,0762861	0,191291038	0,243956677	0,784118884	0,432970356	0,998209141	G3-G4
ENSG00000048392	RRM2B	243,0995912	0,185720339	0,270483393	0,686623816	0,492319816	0,998209141	G3-G4
ENSG00000048405	ZNF800	213,4478381	0,014595477	0,260734124	0,055978393	0,95535902	0,998209141	G3-G4
ENSG00000048471	SNX29	1,170238674	0,031119362	0,144775097	0,214949686	0,829806546	0,998209141	G3-G4
ENSG00000048540	LMO3	226,1782919	0,241545211	0,239735534	1,007548637	0,313671197	0,998209141	G3-G4
ENSG00000048544	MRPS10	322,933197	0,086372347	0,245528134	0,351781872	0,725001855	0,998209141	G3-G4
ENSG00000048649	RSF1	214,0938968	-0,4175172	0,242347402	-1,722804522	0,084923881	0,998209141	G3-G4
ENSG00000048707	VPS13D	504,166164	-0,097636297	0,222495183	-0,43882432	0,660788837	0,998209141	G3-G4
ENSG00000048828	FAM120A	227,8256439	0,171072346	0,226183476	0,756343252	0,449443422	0,998209141	G3-G4
ENSG00000048991	R3HDM1	77,94765354	-0,122893381	0,297613149	-0,412929944	0,679657942	0,998209141	G3-G4
ENSG00000049089	COL9A2	0,26288281	0,052426913	0,112800627	0,464775017	0,64209258	0,998209141	G3-G4
ENSG00000049130	KITLG	70,04790051	-0,061526373	0,294396117	-0,208991794	0,834454645	0,998209141	G3-G4
ENSG00000049167	ERCC8	0,690673566	-0,059201117	0,123432918	-0,479621793	0,631496347	0,998209141	G3-G4
ENSG00000049192	ADAMTS6	164,7711241	-0,052747005	0,294256619	-0,179255119	0,857737386	0,998209141	G3-G4
ENSG00000049239	H6PD	673,5379864	0,019826182	0,194591204	0,10188632	0,918846909	0,998209141	G3-G4
ENSG00000049245	VAMP3	42,20609953	-0,116484879	0,297478844	-0,391573655	0,695373257	0,998209141	G3-G4
ENSG00000049246	PER3	22,85514467	0,082479316	0,131023249	0,62950138	0,529020866	0,998209141	G3-G4
ENSG00000049247	UTS2	6,867800373	-0,056148899	0,232133293	-0,241882147	0,808871484	0,998209141	G3-G4
ENSG00000049249	TNFRSF9	4,413839532	0,204172693	0,20917314	0,976094217	0,329017777	0,998209141	G3-G4
ENSG00000049323	LTBP1	158,0668233	-0,271012726	0,252700165	-1,072467548	0,283510083	0,998209141	G3-G4
ENSG00000049449	RCN1	0,087627603	0,004743913	0,112568488	0,042142459	0,966385133	0,998209141	G3-G4
ENSG00000049540	ELN	188,9197889	-0,173222031	0,250036582	-0,692786751	0,488443388	0,998209141	G3-G4
ENSG00000049541	RFC2	247,087732	-0,211213692	0,248110047	-0,851290361	0,394608078	0,998209141	G3-G4
ENSG00000049618	ARID1B	82,44488829	0,063828705	0,290470138	0,219742744	0,826071513	0,998209141	G3-G4
ENSG00000049656	CLPTM1L	7,508370124	0,154194417	0,285198589	0,540656311	0,588744497	0,998209141	G3-G4
ENSG00000049759	NEDD4L	0,627796265	-0,096774203	0,115413429	-0,838500371	0,40174974	0,998209141	G3-G4
ENSG00000049768	FOXP3	4,365899572	-0,266239938	0,237592566	-1,120573522	0,262469441	0,998209141	G3-G4
ENSG00000049769	PPP1R3F	809,7413115	0,193178222	0,272215355	0,709652188	0,477919848	0,998209141	G3-G4
ENSG00000049860	HEXB	65,75497107	0,105589959	0,288500037	0,365996344	0,714367803	0,998209141	G3-G4
ENSG00000049883	PTCD2	1,018674366	-0,077647977	0,112703683	-0,688956873	0,490850408	0,998209141	G3-G4
ENSG00000050030	KIAA2022	461,6491011	-0,109829119	0,219488238	-0,500387264	0,61680242	0,998209141	G3-G4
ENSG00000050130	JKAMP	0,787214911	-0,099069972	0,116519755	-0,850241851	0,395190638	0,998209141	G3-G4
ENSG00000050165	DKK3	1,070418283	-0,106121112	0,129540266	-0,819213318	0,412664717	0,998209141	G3-G4
ENSG00000050327	ARHGEF5	25,89033093	-0,311814229	0,296547549	-1,051481392	0,293037551	0,998209141	G3-G4
ENSG00000050344	NFE2L3	70,04389896	-0,019475746	0,296956105	-0,065584594	0,947708555	0,998209141	G3-G4
ENSG00000050393	MCUR1	70,48976898	0,229168957	0,301908331	0,759068014	0,447811872	0,998209141	G3-G4
ENSG00000050405	LIMA1	277,1267812	0,033649575	0,217513409	0,154701151	0,877056922	0,998209141	G3-G4
ENSG00000050426	LETMD1	46,03681599	-0,20953627	0,302072462	-0,693662273	0,487894031	0,998209141	G3-G4
ENSG00000050438	SLC4A8	1,266689293	-0,109808673	0,121945543	-0,900473029	0,367868572	0,998209141	G3-G4
ENSG00000050555	LAMC3	2,100404465	-0,012753594	0,209613006	-0,060843524	0,951483827	0,998209141	G3-G4
ENSG00000050628	PTGER3	0,067474263	-0,038982167	0,112568488	-0,346297331	0,729119274	0,998209141	G3-G4
ENSG00000050730	TNIP3	60,49024656	-0,262345685	0,290810095	-0,902120284	0,366992975	0,998209141	G3-G4
ENSG00000050748	MAPK9	2,544418369	-0,290926608	0,21127411	-1,377010217	0,168509089	0,998209141	G3-G4
ENSG00000050767	COL23A1	0,557197955	-0,093298054	0,113853446	-0,819457448	0,41252547	0,998209141	G3-G4
ENSG00000050820	BCAR1	143,5273464	0,072334541	0,272778847	0,265176505	0,790873493	0,998209141	G3-G4
ENSG00000051009	FAM160A2	2233,245906	0,379203739	0,284627622	1,332280177	0,182768138	0,998209141	G3-G4
ENSG00000051108	HERPUD1	5,264513028	-0,759220974	0,264986337	-2,865132533	0,004168347	0,998209141	G3-G4
ENSG00000051128	HOMER3	10,91430423	-0,017478863	0,270930049	-0,0645143	0,948560721	0,998209141	G3-G4
ENSG00000051180	RAD51	3,412958379	-0,150984566	0,20872245	-0,723374827	0,469449632	0,998209141	G3-G4
ENSG00000051341	POLQ	129,2066949	-0,186879613	0,280831086	-0,665452018	0,505761423	0,998209141	G3-G4
ENSG00000051382	PIK3CB	507,7464957	-0,115265678	0,226642973	-0,508578214	0,611047903	0,998209141	G3-G4
ENSG00000051523	CYBA	103,557387	-0,271652848	0,29581308	-0,918326018	0,35844821	0,998209141	G3-G4
ENSG00000051596	THOC3	66,18942455	0,407518295	0,291631697	1,397373121	0,162301398	0,998209141	G3-G4
ENSG00000051620	HEBP2	21,23275862	-0,107832678	0,281217714	-0,383449095	0,701386807	0,998209141	G3-G4
ENSG00000052126	PLEKHA5	0,36403203	-0,049822189	0,113507638	-0,438932483	0,660710459	0,998209141	G3-G4
ENSG00000052344	PRSS8	199,3857128	-0,066136025	0,248947864	-0,265662151	0,790499415	0,998209141	G3-G4
ENSG00000052723	SIKE1	406,2493726	-0,049348127	0,281215137	-0,175481761	0,860701101	0,998209141	G3-G4
ENSG00000052749	RRP12	324,5742605	-0,093180127	0,233672262	-0,398764174	0,690066977	0,998209141	G3-G4
ENSG00000052795	FNIP2	72,3267379	-0,24707452	0,286537716	-0,862275738	0,3885358	0,998209141	G3-G4
ENSG00000052802	MSMO1	0,586015816	-0,03845155	0,115805612	-0,332035294	0,739862608	0,998209141	G3-G4
ENSG00000053108	FSTL4	296,4533041	-0,018855619	0,267520103	-0,070482999	0,943809231	0,998209141	G3-G4
ENSG00000053254	FOXN3	0,102986324	-0,03851063	0,112568488	-0,342108444	0,732269283	0,998209141	G3-G4
ENSG00000053328	METTL24	322,4413797	-0,079673301	0,26404748	-0,301738539	0,762851387	0,998209141	G3-G4
ENSG00000053371	AKR7A2	75,80651862	0,214029765	0,283887718	0,753924005	0,450894856	0,998209141	G3-G4
ENSG00000053372	MRTO4	0,067474263	-0,038982167	0,112568488	-0,346297331	0,729119274	0,998209141	G3-G4
ENSG00000053438	NNAT	95,91229221	0,060315222	0,258963138	0,232910454	0,81583094	0,998209141	G3-G4
ENSG00000053501	USE1	1,838549405	0,140181463	0,178091096	0,787133475	0,431203735	0,998209141	G3-G4
ENSG00000053524	MCF2L2	12,28480065	0,413544573	0,297641651	1,389404243	0,164709861	0,998209141	G3-G4
ENSG00000053702	NRIP2	0,824011419	-0,030895554	0,120505417	-0,256383112	0,797655027	0,998209141	G3-G4
ENSG00000053747	LAMA3	199,490001	-0,011178024	0,272518098	-0,041017549	0,967281906	0,998209141	G3-G4
ENSG00000053770	AP5M1	160,4565619	-0,171694304	0,261196438	-0,657337846	0,510963707	0,998209141	G3-G4
ENSG00000053900	ANAPC4	67,25626518	0,057092689	0,289418337	0,197267006	0,843618598	0,998209141	G3-G4
ENSG00000053918	KCNQ1	297,336622	0,116551845	0,235391695	0,495140005	0,620501297	0,998209141	G3-G4
ENSG00000054116	TRAPPC3	1323,701919	0,199059771	0,197670453	1,007028454	0,313921101	0,998209141	G3-G4
ENSG00000054118	THRAP3	226,1699681	0,095905387	0,240460017	0,398841303	0,690010141	0,998209141	G3-G4
ENSG00000054148	PHPT1	293,8850688	-0,050460127	0,287848387	-0,175301059	0,86084308	0,998209141	G3-G4
ENSG00000054219	LY75	627,0804536	0,313528712	0,248702274	1,260658809	0,207431801	0,998209141	G3-G4
ENSG00000054267	ARID4B	37,83634511	0,037362588	0,301805199	0,123797032	0,901475982	0,998209141	G3-G4
ENSG00000054277	OPN3	173,749592	0,187879836	0,270942074	0,693431748	0,488038644	0,998209141	G3-G4
ENSG00000054282	SDCCAG8	1,389214553	0,12672324	0,154900893	0,818092382	0,413304438	0,998209141	G3-G4
ENSG00000054356	PTPRN	16,86893157	-0,071831156	0,277924007	-0,258456104	0,796054922	0,998209141	G3-G4
ENSG00000054392	HHAT	125,0671023	-0,105680987	0,295376735	-0,35778372	0,720505175	0,998209141	G3-G4
ENSG00000054523	KIF1B	5,438586846	-0,063391356	0,189787868	-0,334011634	0,73837078	0,998209141	G3-G4
ENSG00000054598	FOXC1	407,7487968	0,211062422	0,230082483	0,917333728	0,358967788	0,998209141	G3-G4
ENSG00000054611	TBC1D22A	78,57273004	-0,089519377	0,302188224	-0,296237147	0,767048982	0,998209141	G3-G4
ENSG00000054654	SYNE2	5,269782996	-0,031879396	0,209416692	-0,152229489	0,879005936	0,998209141	G3-G4
ENSG00000054690	PLEKHH1	6,120846718	0,049066351	0,219515984	0,223520631	0,823130328	0,998209141	G3-G4
ENSG00000054793	ATP9A	0,067474263	-0,038982167	0,112568488	-0,346297331	0,729119274	0,998209141	G3-G4
ENSG00000054796	SPO11	0,181170237	0,029574273	0,112568488	0,262722482	0,792764487	0,998209141	G3-G4
ENSG00000054803	CBLN4	102,6334412	-0,114094562	0,288812219	-0,395047559	0,69280779	0,998209141	G3-G4
ENSG00000054965	FAM168A	1043,278145	-0,040340555	0,26987253	-0,149480035	0,881174862	0,998209141	G3-G4
ENSG00000054967	RELT	254,2873631	0,065811742	0,263837914	0,249440048	0,80302041	0,998209141	G3-G4
ENSG00000054983	GALC	465,0163837	-0,112677856	0,236893533	-0,475647666	0,634325411	0,998209141	G3-G4
ENSG00000055070	SZRD1	500,2640392	0,060563677	0,257622409	0,235086991	0,814141215	0,998209141	G3-G4
ENSG00000055130	CUL1	126,3696969	-0,067814731	0,280306163	-0,241930931	0,808833682	0,998209141	G3-G4
ENSG00000055147	FAM114A2	1379,390734	-0,127426469	0,270671146	-0,470779656	0,637798094	0,998209141	G3-G4
ENSG00000055163	CYFIP2	239,6533406	-0,300528596	0,26303325	-1,142549834	0,253225544	0,998209141	G3-G4
ENSG00000055208	TAB2	118,8313267	0,011631383	0,266558442	0,043635397	0,965195036	0,998209141	G3-G4
ENSG00000055211	GINM1	298,6574394	0,244241753	0,259554426	0,941003999	0,34670281	0,998209141	G3-G4
ENSG00000055332	EIF2AK2	188,8629057	0,173911586	0,265823645	0,654236706	0,512959317	0,998209141	G3-G4
ENSG00000055483	USP36	1205,003696	0,042418586	0,240710534	0,176222391	0,860119231	0,998209141	G3-G4
ENSG00000055609	KMT2C	0,102986324	-0,03851063	0,112568488	-0,342108444	0,732269283	0,998209141	G3-G4
ENSG00000055732	MCOLN3	376,3287773	-0,073283541	0,243904162	-0,300460396	0,763826001	0,998209141	G3-G4
ENSG00000055917	PUM2	195,9100074	0,017563084	0,249658088	0,070348549	0,943916242	0,998209141	G3-G4
ENSG00000055950	MRPL43	1,362803452	-0,071261715	0,168464622	-0,423007006	0,67229015	0,998209141	G3-G4
ENSG00000055957	ITIH1	76,62745011	-0,084705818	0,291813083	-0,290274231	0,771606451	0,998209141	G3-G4
ENSG00000056050	C4orf27	909,5365828	-0,072007927	0,224486888	-0,320766739	0,748387167	0,998209141	G3-G4
ENSG00000056097	ZFR	25,92926969	-0,159487375	0,302109723	-0,527912091	0,597560352	0,998209141	G3-G4
ENSG00000056277	ZNF280C	0,159418646	-0,03860561	0,112568488	-0,342952198	0,731634422	0,998209141	G3-G4
ENSG00000056291	NPFFR2	0,876276035	0,102252476	0,117197096	0,872483011	0,382944932	0,998209141	G3-G4
ENSG00000056487	PHF21B	257,3170269	-0,044946813	0,249929201	-0,179838184	0,857279606	0,998209141	G3-G4
ENSG00000056586	RC3H2	2,549002405	0,080306474	0,21241547	0,378063208	0,705383639	0,998209141	G3-G4
ENSG00000056736	IL17RB	18,84601628	0,257177767	0,273134426	0,941579465	0,346407987	0,998209141	G3-G4
ENSG00000056972	TRAF3IP2	0,102986324	-0,03851063	0,112568488	-0,342108444	0,732269283	0,998209141	G3-G4
ENSG00000056998	GYG2	5,270243934	0,171622201	0,267859197	0,640717971	0,521705936	0,998209141	G3-G4
ENSG00000057019	DCBLD2	510,549957	-0,160549478	0,231550884	-0,693365862	0,48807998	0,998209141	G3-G4
ENSG00000057252	SOAT1	28,44856381	0,429454123	0,302849362	1,418045328	0,156177531	0,998209141	G3-G4
ENSG00000057294	PKP2	0,28499946	-0,010913329	0,113068701	-0,096519456	0,923108022	0,998209141	G3-G4
ENSG00000057468	MSH4	4727,382193	0,10289803	0,206741771	0,497712821	0,61868647	0,998209141	G3-G4
ENSG00000057608	GDI2	90,54996284	0,168045043	0,294664672	0,570292467	0,568479349	0,998209141	G3-G4
ENSG00000057657	PRDM1	145,5072459	0,117857183	0,292738153	0,402602741	0,687240493	0,998209141	G3-G4
ENSG00000057704	TMCC3	195,0325242	-0,065777877	0,259589575	-0,253391827	0,799965443	0,998209141	G3-G4
ENSG00000057757	PITHD1	30,23405853	-0,266128766	0,291586478	-0,912692414	0,361404335	0,998209141	G3-G4
ENSG00000057935	MTA3	19,16976097	-0,277625132	0,295833324	-0,938451179	0,348012595	0,998209141	G3-G4
ENSG00000058056	USP13	166,7139907	0,122677892	0,265922335	0,461329781	0,644562022	0,998209141	G3-G4
ENSG00000058063	ATP11B	24,00699874	-0,410414485	0,302540066	-1,356562423	0,174920288	0,998209141	G3-G4
ENSG00000058091	CDK14	1007,047584	0,038808833	0,205111336	0,189208619	0,849929312	0,998209141	G3-G4
ENSG00000058262	SEC61A1	769,7277696	0,025904049	0,198400187	0,13056464	0,896119716	0,998209141	G3-G4
ENSG00000058272	PPP1R12A	46,60662366	-0,291484283	0,297128312	-0,981004743	0,326590403	0,998209141	G3-G4
ENSG00000058453	CROCC	201,513181	0,240240074	0,278576544	0,862384432	0,388476004	0,998209141	G3-G4
ENSG00000058600	POLR3E	273,4661834	-0,067780509	0,267515768	-0,253370145	0,799982196	0,998209141	G3-G4
ENSG00000058668	ATP2B4	595,3897509	0,041059083	0,208321965	0,197094352	0,843753703	0,998209141	G3-G4
ENSG00000058673	ZC3H11A	128,4361103	0,311310606	0,261799349	1,189119102	0,234392802	0,998209141	G3-G4
ENSG00000058729	RIOK2	210,4865442	-0,137425151	0,247652472	-0,554911283	0,578955344	0,998209141	G3-G4
ENSG00000058799	YIPF1	126,2716043	-0,086651352	0,257447552	-0,33657866	0,736434546	0,998209141	G3-G4
ENSG00000058804	NDC1	92,59147147	-0,217787976	0,294390214	-0,739793532	0,459425284	0,998209141	G3-G4
ENSG00000058866	DGKG	68,20198848	0,052296982	0,295594705	0,176921239	0,859570255	0,998209141	G3-G4
ENSG00000059122	FLYWCH1	1457,86356	0,023881195	0,263306754	0,090697237	0,927733166	0,998209141	G3-G4
ENSG00000059377	TBXAS1	133,6813454	0,027420975	0,270843434	0,101242901	0,919357642	0,998209141	G3-G4
ENSG00000059378	PARP12	69,00487143	0,126316128	0,292282457	0,432171431	0,665616821	0,998209141	G3-G4
ENSG00000059573	ALDH18A1	75,30539458	0,029086733	0,301802768	0,096376628	0,923221454	0,998209141	G3-G4
ENSG00000059588	TARBP1	155,6749154	0,017040424	0,251620488	0,067722721	0,946006362	0,998209141	G3-G4
ENSG00000059691	GATB	907,3243641	0,196485118	0,268209983	0,732579433	0,463814979	0,998209141	G3-G4
ENSG00000059728	MXD1	30,57072237	0,147209139	0,299624642	0,491311858	0,623205894	0,998209141	G3-G4
ENSG00000059769	DNAJC25	1142,538369	0,297080894	0,300416554	0,98889655	0,322713759	0,998209141	G3-G4
ENSG00000059804	SLC2A3	8,107019048	0,050728585	0,292201082	0,173608476	0,86217317	0,998209141	G3-G4
ENSG00000059915	PSD	42,71653691	-0,07727551	0,300671923	-0,257009399	0,797171518	0,998209141	G3-G4
ENSG00000060069	CTDP1	113,2299208	-0,273305561	0,278304862	-0,982036603	0,326081816	0,998209141	G3-G4
ENSG00000060138	YBX3	0,067474263	-0,038982167	0,112568488	-0,346297331	0,729119274	0,998209141	G3-G4
ENSG00000060140	STYK1	966,7789744	-0,10086676	0,233438331	-0,432091677	0,665674783	0,998209141	G3-G4
ENSG00000060237	WNK1	0,094205455	0,005471775	0,112568488	0,048608408	0,96123137	0,998209141	G3-G4
ENSG00000060303	RPS17P5	459,6541853	0,179887678	0,238698622	0,75361842	0,45107838	0,998209141	G3-G4
ENSG00000060339	CCAR1	105,0523778	0,011662462	0,260637702	0,044745876	0,964309867	0,998209141	G3-G4
ENSG00000060491	OGFR	272,3024511	0,338284847	0,29578626	1,143680056	0,252756348	0,998209141	G3-G4
ENSG00000060558	GNA15	60,47542872	-0,341290954	0,2979077	-1,145626495	0,25194973	0,998209141	G3-G4
ENSG00000060642	PIGV	1,502598531	0,107920031	0,141544496	0,762445974	0,445793876	0,998209141	G3-G4
ENSG00000060656	PTPRU	327,5461693	-0,047330009	0,257472699	-0,18382535	0,854150468	0,998209141	G3-G4
ENSG00000060688	SNRNP40	1,857196703	-0,070241147	0,15517758	-0,452650098	0,650800719	0,998209141	G3-G4
ENSG00000060709	RIMBP2	0,362340474	0,070533638	0,11371064	0,620290572	0,535066501	0,998209141	G3-G4
ENSG00000060718	COL11A1	63,39132793	0,315554422	0,27405016	1,151447682	0,249548107	0,998209141	G3-G4
ENSG00000060749	QSER1	416,0257472	0,106012844	0,228567271	0,46381463	0,642780561	0,998209141	G3-G4
ENSG00000060762	MPC1	1474,605703	-0,037058602	0,2044866	-0,181227531	0,856188986	0,998209141	G3-G4
ENSG00000060971	ACAA1	321,2157872	-0,048388116	0,294239859	-0,164451261	0,869375912	0,998209141	G3-G4
ENSG00000060982	BCAT1	1,85659143	-0,132279958	0,132377327	-0,99926446	0,317666597	0,998209141	G3-G4
ENSG00000061337	LZTS1	4,355849701	0,10037851	0,151099485	0,664320661	0,5064851	0,998209141	G3-G4
ENSG00000061455	PRDM6	1,129841359	0,090680831	0,147508075	0,614751638	0,538718752	0,998209141	G3-G4
ENSG00000061656	SPAG4	1,904708559	0,100726465	0,160733623	0,626667051	0,530877506	0,998209141	G3-G4
ENSG00000061676	NCKAP1	608,3400144	0,106890917	0,253891937	0,421009498	0,673748146	0,998209141	G3-G4
ENSG00000061794	MRPS35	250,4792465	-0,055780803	0,301215545	-0,185185672	0,853083407	0,998209141	G3-G4
ENSG00000061918	GUCY1B3	298,3595086	0,043193668	0,22182507	0,194719505	0,845612542	0,998209141	G3-G4
ENSG00000061936	SFSWAP	89,79022365	-0,072163687	0,27261412	-0,264710013	0,791232864	0,998209141	G3-G4
ENSG00000061938	TNK2	329,246279	0,028336332	0,247955262	0,114280019	0,909015821	0,998209141	G3-G4
ENSG00000061987	MON2	0,067474263	-0,038982167	0,112568488	-0,346297331	0,729119274	0,998209141	G3-G4
ENSG00000062038	CDH3	712,2870375	0,215468172	0,221016326	0,974897086	0,329611312	0,998209141	G3-G4
ENSG00000062194	GPBP1	18,14931574	-0,033828292	0,283659968	-0,119256489	0,905072154	0,998209141	G3-G4
ENSG00000062282	DGAT2	1,863084356	-0,199497666	0,157735633	-1,264759664	0,205957495	0,998209141	G3-G4
ENSG00000062370	ZNF112	1238,513468	0,107711139	0,228606518	0,4711639	0,637523696	0,998209141	G3-G4
ENSG00000062485	CS	9,680626668	0,39869625	0,258535951	1,54213079	0,123041814	0,998209141	G3-G4
ENSG00000062524	LTK	284,1149038	0,111812772	0,259803135	0,430374993	0,666922883	0,998209141	G3-G4
ENSG00000062582	MRPS24	581,6142678	-0,08949633	0,275702715	-0,324611711	0,745474963	0,998209141	G3-G4
ENSG00000062598	ELMO2	402,4270103	0,212195737	0,213482527	0,993972386	0,320236311	0,998209141	G3-G4
ENSG00000062650	WAPL	1916,337819	-0,044210129	0,287084543	-0,153996898	0,877612181	0,998209141	G3-G4
ENSG00000062716	VMP1	104,4617602	0,243664247	0,276832852	0,880185446	0,378758857	0,998209141	G3-G4
ENSG00000062725	APPBP2	103,5005097	0,022834217	0,293877397	0,077699806	0,938066849	0,998209141	G3-G4
ENSG00000062822	POLD1	6,647933731	-0,080830326	0,284721496	-0,283892601	0,776492687	0,998209141	G3-G4
ENSG00000063015	SEZ6	3686,2884	0,173247098	0,226149881	0,766072026	0,443633447	0,998209141	G3-G4
ENSG00000063046	EIF4B	10,96733581	-0,029429686	0,301383249	-0,097648712	0,922211243	0,998209141	G3-G4
ENSG00000063127	SLC6A16	6,113022584	-0,127697886	0,276609096	-0,461654687	0,644328971	0,998209141	G3-G4
ENSG00000063169	GLTSCR1	65,31911657	0,070771466	0,277616911	0,25492491	0,798781096	0,998209141	G3-G4
ENSG00000063176	SPHK2	2830,329801	0,105461365	0,238208585	0,442726972	0,657963231	0,998209141	G3-G4
ENSG00000063177	RPL18	4,8093627	0,016794046	0,217365547	0,077261768	0,938415305	0,998209141	G3-G4
ENSG00000063180	CA11	55,03995723	0,3847341	0,283806527	1,355621041	0,175219774	0,998209141	G3-G4
ENSG00000063241	ISOC2	51,20992626	-0,053746815	0,274036989	-0,196129784	0,844508585	0,998209141	G3-G4
ENSG00000063244	U2AF2	54,30394503	-0,054372862	0,298650766	-0,182061685	0,855534317	0,998209141	G3-G4
ENSG00000063245	EPN1	458,0704679	-0,127084496	0,259562103	-0,489611136	0,624409095	0,998209141	G3-G4
ENSG00000063322	MED29	22,61003108	0,187351974	0,155283312	1,20651712	0,227618162	0,998209141	G3-G4
ENSG00000063438	AHRR	34,28267804	-0,33628086	0,29319282	-1,146961442	0,251397557	0,998209141	G3-G4
ENSG00000063587	ZNF275	87,34060323	0,021080418	0,276442898	0,076255959	0,939215464	0,998209141	G3-G4
ENSG00000063587	ZNF275	87,34060323	0,021080418	0,276442898	0,076255959	0,939215464	0,998209141	G3-G4
ENSG00000063761	ADCK1	273,8926049	0,027250949	0,266759411	0,10215553	0,918633225	0,998209141	G3-G4
ENSG00000063854	HAGH	614,1062127	-0,059532053	0,233338258	-0,255131985	0,798621161	0,998209141	G3-G4
ENSG00000063978	RNF4	477,1450016	0,03266036	0,226007223	0,144510248	0,885097564	0,998209141	G3-G4
ENSG00000064012	CASP8	28,39050873	0,650687188	0,299669895	2,171346539	0,029904987	0,998209141	G3-G4
ENSG00000064042	LIMCH1	56,17197567	-0,035732512	0,291283086	-0,122672802	0,902366202	0,998209141	G3-G4
ENSG00000064102	ASUN	73,1331978	0,045422028	0,26293161	0,172752251	0,862846171	0,998209141	G3-G4
ENSG00000064115	TM7SF3	15,94974755	0,22285267	0,295472327	0,754225184	0,450714018	0,998209141	G3-G4
ENSG00000064199	SPA17	284,5443386	-0,129535061	0,244776575	-0,529197129	0,596668708	0,998209141	G3-G4
ENSG00000064201	TSPAN32	95,72992598	0,050272893	0,293103471	0,171519269	0,863815481	0,998209141	G3-G4
ENSG00000064225	ST3GAL6	1,255713354	-0,080855793	0,134785743	-0,599883868	0,548583634	0,998209141	G3-G4
ENSG00000064270	ATP2C2	2,493543604	-0,010694063	0,199363197	-0,053641107	0,957221105	0,998209141	G3-G4
ENSG00000064300	NGFR	0,709121296	0,098509442	0,11646268	0,845845573	0,397638898	0,998209141	G3-G4
ENSG00000064309	CDON	157,5847393	0,179393948	0,238392067	0,752516435	0,45174055	0,998209141	G3-G4
ENSG00000064313	TAF2	385,4392227	0,060249169	0,270623449	0,222631001	0,823822707	0,998209141	G3-G4
ENSG00000064393	HIPK2	238,1974568	-0,069920114	0,277566548	-0,251903963	0,801115296	0,998209141	G3-G4
ENSG00000064419	TNPO3	23,9920406	0,231349467	0,3023982	0,765049089	0,444242314	0,998209141	G3-G4
ENSG00000064489	BORCS8-MEF2B	114,9600162	0,147316525	0,258703149	0,569442335	0,569055994	0,998209141	G3-G4
ENSG00000064490	RFXANK	108,4075639	-0,054332478	0,270314827	-0,200997033	0,840700894	0,998209141	G3-G4
ENSG00000064545	TMEM161A	199,4527229	0,187801693	0,28781567	0,652506838	0,514074263	0,998209141	G3-G4
ENSG00000064547	LPAR2	579,4122209	-0,136282491	0,242136352	-0,562833669	0,573548152	0,998209141	G3-G4
ENSG00000064601	CTSA	338,7428081	0,033411326	0,224060173	0,149117647	0,881460801	0,998209141	G3-G4
ENSG00000064607	SUGP2	56,45078072	0,181290656	0,29058392	0,623883993	0,532703773	0,998209141	G3-G4
ENSG00000064651	SLC12A2	17,59183799	-0,260500803	0,296552489	-0,878430675	0,379710044	0,998209141	G3-G4
ENSG00000064652	SNX24	2877,79873	0,211156843	0,262733382	0,803692479	0,421574599	0,998209141	G3-G4
ENSG00000064666	CNN2	304,7602626	-0,106630812	0,267900627	-0,398023749	0,69061268	0,998209141	G3-G4
ENSG00000064687	ABCA7	0,537780404	0,084075976	0,115361166	0,728806569	0,466119993	0,998209141	G3-G4
ENSG00000064692	SNCAIP	99,34570113	0,060054579	0,271566518	0,221141323	0,824982396	0,998209141	G3-G4
ENSG00000064703	DDX20	82,55019854	-0,085772311	0,285227137	-0,300715814	0,763631209	0,998209141	G3-G4
ENSG00000064726	BTBD1	39,02150549	0,190437628	0,284956053	0,668305255	0,50393876	0,998209141	G3-G4
ENSG00000064763	FAR2	2,442900358	-0,120171	0,181834415	-0,660881495	0,508688314	0,998209141	G3-G4
ENSG00000064787	BCAS1	0,075025467	0,004541689	0,112568488	0,040346009	0,967817274	0,998209141	G3-G4
ENSG00000064835	POU1F1	2,782090293	-0,131931319	0,20640763	-0,639178501	0,522706816	0,998209141	G3-G4
ENSG00000064886	CHI3L2	28,51889301	-0,319459071	0,29338612	-1,088869068	0,276211628	0,998209141	G3-G4
ENSG00000064932	SBNO2	83,95831977	0,101105598	0,295616264	0,342016359	0,732338581	0,998209141	G3-G4
ENSG00000064933	PMS1	236,062528	-0,327338624	0,22521174	-1,453470516	0,14609316	0,998209141	G3-G4
ENSG00000064961	HMG20B	38,68537053	0,623631068	0,300111049	2,078001026	0,037709265	0,998209141	G3-G4
ENSG00000064989	CALCRL	97,58646572	-0,116200768	0,277529886	-0,418696415	0,675438016	0,998209141	G3-G4
ENSG00000064995	TAF11	108,6871382	0,275432837	0,261310774	1,054043169	0,291863153	0,998209141	G3-G4
ENSG00000064999	ANKS1A	234,01883	-0,069487754	0,247969816	-0,280226662	0,779303613	0,998209141	G3-G4
ENSG00000065000	AP3D1	194,9076855	-0,228229391	0,244550188	-0,933261973	0,350684724	0,998209141	G3-G4
ENSG00000065029	ZNF76	2,631709027	-0,191995972	0,203969472	-0,941297586	0,34655238	0,998209141	G3-G4
ENSG00000065054	SLC9A3R2	71,41081988	0,274286999	0,262845587	1,043529025	0,296703345	0,998209141	G3-G4
ENSG00000065057	NTHL1	135,2201216	-0,382804794	0,293610037	-1,303786471	0,192306397	0,998209141	G3-G4
ENSG00000065060	UHRF1BP1	1510,666473	0,051274037	0,197685205	0,259372153	0,795348113	0,998209141	G3-G4
ENSG00000065135	GNAI3	328,0190793	0,160716081	0,254473895	0,631562154	0,527673023	0,998209141	G3-G4
ENSG00000065150	IPO5	582,593706	0,07796246	0,23561385	0,330890819	0,740726957	0,998209141	G3-G4
ENSG00000065154	OAT	116,979692	0,109438449	0,275452729	0,397303922	0,691143356	0,998209141	G3-G4
ENSG00000065183	WDR3	233,9299998	0,072950986	0,264039959	0,276287674	0,782327122	0,998209141	G3-G4
ENSG00000065243	PKN2	225,3406096	-0,084430203	0,274618956	-0,307444921	0,75850474	0,998209141	G3-G4
ENSG00000065268	WDR18	85,04803091	0,228020715	0,291312682	0,782735282	0,433782579	0,998209141	G3-G4
ENSG00000065308	TRAM2	0,315768067	-0,089768932	0,113111421	-0,793632786	0,42740924	0,998209141	G3-G4
ENSG00000065320	NTN1	0,376433236	-0,092381541	0,113444953	-0,814329229	0,41545637	0,998209141	G3-G4
ENSG00000065325	GLP2R	1,241574023	0,118455243	0,121177651	0,977533739	0,328304983	0,998209141	G3-G4
ENSG00000065328	MCM10	250,2759185	0,161486641	0,29005278	0,556749158	0,577698825	0,998209141	G3-G4
ENSG00000065357	DGKA	0,090585118	0,005169077	0,112568488	0,045919399	0,963374492	0,998209141	G3-G4
ENSG00000065361	ERBB3	0,087627603	0,004743913	0,112568488	0,042142459	0,966385133	0,998209141	G3-G4
ENSG00000065371	ROPN1	1777,989574	0,150787944	0,208876688	0,721899346	0,470356363	0,998209141	G3-G4
ENSG00000065413	ANKRD44	892,3033648	0,011138388	0,217106668	0,051303756	0,959083475	0,998209141	G3-G4
ENSG00000065427	KARS	114,1373037	-0,351216172	0,273537772	-1,28397687	0,199150049	0,998209141	G3-G4
ENSG00000065457	ADAT1	57,53160249	0,055479025	0,30181127	0,183820255	0,854154465	0,998209141	G3-G4
ENSG00000065491	TBC1D22B	386,5308375	0,274351034	0,218867168	1,253504746	0,210022073	0,998209141	G3-G4
ENSG00000065518	NDUFB4	563,9231662	-0,012413664	0,238496521	-0,052049663	0,958489122	0,998209141	G3-G4
ENSG00000065526	SPEN	30,26676248	0,140881468	0,302570335	0,4656156	0,641490675	0,998209141	G3-G4
ENSG00000065534	MYLK	616,9382266	0,137831068	0,249517989	0,552389302	0,580681659	0,998209141	G3-G4
ENSG00000065548	ZC3H15	52,01347256	-0,162359612	0,272178293	-0,596519326	0,550828347	0,998209141	G3-G4
ENSG00000065559	MAP2K4	202,7807836	0,031467895	0,282363278	0,111444715	0,911263704	0,998209141	G3-G4
ENSG00000065600	TMEM206	144,1164962	-0,065731862	0,246955223	-0,266169152	0,790108939	0,998209141	G3-G4
ENSG00000065613	SLK	696,2532904	0,183129793	0,201337766	0,909565039	0,363051943	0,998209141	G3-G4
ENSG00000065615	CYB5R4	0,522091412	-0,031138091	0,115260938	-0,270153021	0,787042533	0,998209141	G3-G4
ENSG00000065618	COL17A1	5,872928165	0,193856926	0,238932406	0,811346309	0,417166823	0,998209141	G3-G4
ENSG00000065621	GSTO2	14,71362868	0,018936178	0,286594231	0,06607313	0,947319603	0,998209141	G3-G4
ENSG00000065665	SEC61A2	9,678575057	-0,205646145	0,258546943	-0,795391902	0,426385569	0,998209141	G3-G4
ENSG00000065675	PRKCQ	35,71125267	-0,240237331	0,298219245	-0,805572863	0,420489178	0,998209141	G3-G4
ENSG00000065802	ASB1	181,1114513	-0,076834934	0,287588196	-0,267169984	0,789338285	0,998209141	G3-G4
ENSG00000065809	FAM107B	1,459621654	-0,148563399	0,164287842	-0,904287238	0,365843112	0,998209141	G3-G4
ENSG00000065833	ME1	348,7141346	-0,196947711	0,257467159	-0,764943038	0,444305464	0,998209141	G3-G4
ENSG00000065882	TBC1D1	73,460595	-0,085128521	0,295991346	-0,287604764	0,773649298	0,998209141	G3-G4
ENSG00000065883	CDK13	719,029974	0,225737665	0,225512321	1,000999255	0,316827169	0,998209141	G3-G4
ENSG00000065911	MTHFD2	141,144692	0,057709836	0,300847623	0,19182414	0,847879961	0,998209141	G3-G4
ENSG00000065923	SLC9A7	141,3590499	0,177002326	0,258788814	0,683964362	0,49399767	0,998209141	G3-G4
ENSG00000065989	PDE4A	131,2217051	-0,303112965	0,280932943	-1,078951305	0,280609436	0,998209141	G3-G4
ENSG00000066027	PPP2R5A	0,134948526	-0,058728216	0,112568488	-0,52171098	0,601871579	0,998209141	G3-G4
ENSG00000066032	CTNNA2	117,2106384	-0,356042932	0,27103125	-1,313660075	0,188960622	0,998209141	G3-G4
ENSG00000066044	ELAVL1	3,587124239	0,031543562	0,166724419	0,18919581	0,849939351	0,998209141	G3-G4
ENSG00000066056	TIE1	185,7329664	0,053323806	0,265121137	0,201129968	0,84059695	0,998209141	G3-G4
ENSG00000066084	DIP2B	24,94087937	0,274213303	0,302111118	0,907657107	0,364059412	0,998209141	G3-G4
ENSG00000066117	SMARCD1	136,4918277	0,215190922	0,278379666	0,773012357	0,439515067	0,998209141	G3-G4
ENSG00000066135	KDM4A	471,014576	-0,08260982	0,211398444	-0,390777804	0,695961483	0,998209141	G3-G4
ENSG00000066136	NFYC	4,856252416	-0,366827274	0,244792441	-1,498523699	0,13399724	0,998209141	G3-G4
ENSG00000066185	ZMYND12	0,271755355	0,053373256	0,11273736	0,473430068	0,635906382	0,998209141	G3-G4
ENSG00000066230	SLC9A3	3,742685867	0,10873751	0,185369711	0,586598043	0,557473697	0,998209141	G3-G4
ENSG00000066279	ASPM	110,3722473	-0,075879954	0,281479623	-0,269575301	0,787487004	0,998209141	G3-G4
ENSG00000066294	CD84	804,8179951	-0,036633082	0,239915527	-0,152691586	0,878641496	0,998209141	G3-G4
ENSG00000066322	ELOVL1	169,1880602	-0,132647735	0,260522089	-0,509161183	0,610639249	0,998209141	G3-G4
ENSG00000066336	SPI1	85,5121521	0,06606957	0,267583066	0,246912375	0,804976039	0,998209141	G3-G4
ENSG00000066379	ZNRD1	0,6056527	-0,013938737	0,119012168	-0,117120266	0,90676475	0,998209141	G3-G4
ENSG00000066382	MPPED2	1,067302444	-0,09919938	0,116597345	-0,850785924	0,394888282	0,998209141	G3-G4
ENSG00000066405	CLDN18	315,075611	0,147482053	0,24310997	0,606647487	0,544084879	0,998209141	G3-G4
ENSG00000066422	ZBTB11	184,9357031	0,18751337	0,246499843	0,76070381	0,446833999	0,998209141	G3-G4
ENSG00000066427	ATXN3	193,9949552	0,037775329	0,288969561	0,130724249	0,895993449	0,998209141	G3-G4
ENSG00000066455	GOLGA5	99,76167288	-0,037549629	0,27960575	-0,134294911	0,893169377	0,998209141	G3-G4
ENSG00000066557	LRRC40	83,73403651	0,209338322	0,291794446	0,717417088	0,473116779	0,998209141	G3-G4
ENSG00000066583	ISOC1	32,32436063	0,212545137	0,298882789	0,711132071	0,477002398	0,998209141	G3-G4
ENSG00000066651	TRMT11	362,0185029	0,064042529	0,245226931	0,261156182	0,793972068	0,998209141	G3-G4
ENSG00000066654	THUMPD1	8,313349886	0,120101738	0,276691146	0,434064263	0,664241776	0,998209141	G3-G4
ENSG00000066697	MSANTD3	0,404845579	-0,094056857	0,11416498	-0,823867851	0,41001465	0,998209141	G3-G4
ENSG00000066735	KIF26A	95,90562663	0,255101699	0,277819842	0,918227069	0,3585	0,998209141	G3-G4
ENSG00000066739	ATG2B	161,7390054	0,044475217	0,237053301	0,187616948	0,85117694	0,998209141	G3-G4
ENSG00000066777	ARFGEF1	0,525765621	0,084366836	0,115303108	0,731696112	0,46435407	0,998209141	G3-G4
ENSG00000066813	ACSM2B	68,72102907	-0,012130216	0,297747339	-0,040739963	0,967503202	0,998209141	G3-G4
ENSG00000066827	ZFAT	8,424164895	0,084039615	0,278958486	0,301262083	0,763214652	0,998209141	G3-G4
ENSG00000066855	MTFR1	23,1928087	-0,029178375	0,301845545	-0,096666575	0,922991185	0,998209141	G3-G4
ENSG00000066923	STAG3	151,9809726	0,422181466	0,250519311	1,685225244	0,091945122	0,998209141	G3-G4
ENSG00000066926	FECH	130,2240029	-0,040233282	0,255940254	-0,157197945	0,875088848	0,998209141	G3-G4
ENSG00000066933	MYO9A	546,1638097	-0,014307339	0,235885279	-0,060653801	0,951634925	0,998209141	G3-G4
ENSG00000067048	DDX3Y	109,9274336	-0,274049813	0,299580622	-0,914778171	0,360308097	0,998209141	G3-G4
ENSG00000067057	PFKP	680,0836707	0,4685449	0,274643918	1,706008653	0,088006469	0,998209141	G3-G4
ENSG00000067064	IDI1	1108,159106	0,115793899	0,200459663	0,577641892	0,563505918	0,998209141	G3-G4
ENSG00000067066	SP100	4053,510808	0,153140102	0,28015135	0,546633459	0,584630577	0,998209141	G3-G4
ENSG00000067082	KLF6	14,07084574	0,01780737	0,257697157	0,069101928	0,944908486	0,998209141	G3-G4
ENSG00000067113	PLPP1	0,159418646	-0,03860561	0,112568488	-0,342952198	0,731634422	0,998209141	G3-G4
ENSG00000067141	NEO1	1290,177011	0,109085852	0,195004383	0,559402051	0,575887362	0,998209141	G3-G4
ENSG00000067167	TRAM1	12,30552493	-0,066576241	0,29783202	-0,223536209	0,823118205	0,998209141	G3-G4
ENSG00000067191	CACNB1	284,8641061	-0,036256288	0,259088225	-0,139937999	0,888708978	0,998209141	G3-G4
ENSG00000067208	EVI5	51,23294874	-0,236729194	0,300240522	-0,788465169	0,430424665	0,998209141	G3-G4
ENSG00000067221	STOML1	2161,567692	-0,010123025	0,237530564	-0,042617777	0,966006225	0,998209141	G3-G4
ENSG00000067225	PKM	222,4307474	0,176586738	0,238500544	0,740403921	0,45905494	0,998209141	G3-G4
ENSG00000067248	DHX29	775,283121	0,259703577	0,242840379	1,069441488	0,284870781	0,998209141	G3-G4
ENSG00000067334	DNTTIP2	103,6081051	-0,104911299	0,250020616	-0,419610591	0,67476995	0,998209141	G3-G4
ENSG00000067365	METTL22	144,1311775	-0,351486915	0,266829034	-1,317273873	0,187746839	0,998209141	G3-G4
ENSG00000067369	TP53BP1	0,318837292	-0,057975103	0,112568488	-0,515020712	0,606538547	0,998209141	G3-G4
ENSG00000067445	TRO	114,3646637	0,325553671	0,271124285	1,200754377	0,229846494	0,998209141	G3-G4
ENSG00000067533	RRP15	6408,662898	-0,127661279	0,224383244	-0,568943014	0,569394813	0,998209141	G3-G4
ENSG00000067560	RHOA	434,8104502	0,221587182	0,234387725	0,945387315	0,344461176	0,998209141	G3-G4
ENSG00000067596	DHX8	8,384674082	-0,057477086	0,292054604	-0,196802533	0,843982069	0,998209141	G3-G4
ENSG00000067601	PMS2P4	6,352356345	0,014129005	0,214331128	0,065921384	0,947440415	0,998209141	G3-G4
ENSG00000067606	PRKCZ	86,84665252	-0,011446587	0,259494158	-0,044111156	0,9648158	0,998209141	G3-G4
ENSG00000067646	ZFY	419,5029391	-0,117885477	0,22689683	-0,519555417	0,603373479	0,998209141	G3-G4
ENSG00000067704	IARS2	1,530392941	0,111198192	0,145212776	0,765760391	0,443818886	0,998209141	G3-G4
ENSG00000067715	SYT1	1,277252007	-0,065906194	0,133045457	-0,495365991	0,620341796	0,998209141	G3-G4
ENSG00000067798	NAV3	795,4605162	0,230696694	0,208628652	1,10577666	0,2688232	0,998209141	G3-G4
ENSG00000067829	IDH3G	226,428453	0,22792459	0,283416006	0,804205074	0,421278549	0,998209141	G3-G4
ENSG00000067836	ROGDI	0,762856804	0,097150437	0,116597321	0,833213289	0,404724449	0,998209141	G3-G4
ENSG00000067840	PDZD4	0,716379548	0,068126029	0,116515758	0,5846937	0,558753691	0,998209141	G3-G4
ENSG00000067842	ATP2B3	781,2301558	0,127951744	0,227708478	0,561910324	0,57417712	0,998209141	G3-G4
ENSG00000067900	ROCK1	295,035838	0,185086841	0,275476468	0,671878955	0,501660759	0,998209141	G3-G4
ENSG00000067955	CBFB	181,6866429	0,075516446	0,265057309	0,284906109	0,775716076	0,998209141	G3-G4
ENSG00000067992	PDK3	38,36255018	0,202331194	0,300091745	0,674231123	0,500164386	0,998209141	G3-G4
ENSG00000068001	HYAL2	105,1171966	-0,349922284	0,273927491	-1,277426675	0,201451652	0,998209141	G3-G4
ENSG00000068024	HDAC4	556,8533712	0,016191577	0,227493213	0,071173891	0,943259361	0,998209141	G3-G4
ENSG00000068028	RASSF1	310,8940212	-0,158857541	0,256775973	-0,618662014	0,536139039	0,998209141	G3-G4
ENSG00000068079	IFI35	141,5806164	0,19539357	0,235158715	0,830900823	0,406029658	0,998209141	G3-G4
ENSG00000068097	HEATR6	278,6499072	0,078196881	0,252151171	0,310119048	0,756470428	0,998209141	G3-G4
ENSG00000068120	COASY	1,258085061	0,005642496	0,130069017	0,043380786	0,965397994	0,998209141	G3-G4
ENSG00000068137	PLEKHH3	380,0268861	0,280516035	0,213961847	1,311056332	0,189838732	0,998209141	G3-G4
ENSG00000068305	MEF2A	112,5049242	0,235316487	0,265830892	0,885211215	0,376042725	0,998209141	G3-G4
ENSG00000068308	OTUD5	147,7131637	0,230382382	0,253258902	0,90967141	0,362995826	0,998209141	G3-G4
ENSG00000068323	TFE3	607,9038812	0,028645137	0,198775049	0,144108314	0,88541494	0,998209141	G3-G4
ENSG00000068366	ACSL4	6,219544447	-0,161806269	0,267127512	-0,60572671	0,544696244	0,998209141	G3-G4
ENSG00000068383	INPP5A	193,0024623	0,028416632	0,282635837	0,100541503	0,919914435	0,998209141	G3-G4
ENSG00000068394	GPKOW	330,4467256	0,020051245	0,247982937	0,080857356	0,935555394	0,998209141	G3-G4
ENSG00000068400	GRIPAP1	213,9614185	-0,015475126	0,244168567	-0,063378864	0,949464817	0,998209141	G3-G4
ENSG00000068438	FTSJ1	92,35819512	0,117858315	0,269247267	0,437732632	0,661580111	0,998209141	G3-G4
ENSG00000068489	PRR11	0,102986324	-0,03851063	0,112568488	-0,342108444	0,732269283	0,998209141	G3-G4
ENSG00000068615	REEP1	528,6161104	-0,084454299	0,266667816	-0,316702255	0,751469538	0,998209141	G3-G4
ENSG00000068650	ATP11A	85,31156678	-0,316057417	0,282057404	-1,120542887	0,262482487	0,998209141	G3-G4
ENSG00000068654	POLR1A	1308,720259	0,147488123	0,190338412	0,77487314	0,438414625	0,998209141	G3-G4
ENSG00000068697	LAPTM4A	219,8970295	-0,039796294	0,276804057	-0,143770631	0,885681595	0,998209141	G3-G4
ENSG00000068724	TTC7A	339,0177841	0,111552709	0,235167006	0,474355273	0,635246583	0,998209141	G3-G4
ENSG00000068745	IP6K2	274,0201171	-0,215356253	0,264471061	-0,814290428	0,415478592	0,998209141	G3-G4
ENSG00000068784	SRBD1	123,1444333	0,276196697	0,250656047	1,101895208	0,270507232	0,998209141	G3-G4
ENSG00000068796	KIF2A	363,350827	-0,056833016	0,266543668	-0,213222159	0,831153685	0,998209141	G3-G4
ENSG00000068831	RASGRP2	135,9465823	0,260158507	0,278766421	0,933249083	0,350691378	0,998209141	G3-G4
ENSG00000068878	PSME4	402,034079	0,042870458	0,213285674	0,201000175	0,840698437	0,998209141	G3-G4
ENSG00000068903	SIRT2	243,4912975	0,041995342	0,236577991	0,17751162	0,859106539	0,998209141	G3-G4
ENSG00000068912	ERLEC1	19,37402147	0,466391025	0,302942979	1,539534028	0,123673977	0,998209141	G3-G4
ENSG00000068971	PPP2R5B	11,97745786	0,079928496	0,274539646	0,291136442	0,77094697	0,998209141	G3-G4
ENSG00000069020	MAST4	0,23682605	-0,079005302	0,112718224	-0,700909748	0,48335934	0,998209141	G3-G4
ENSG00000069122	ADGRF5	11,77252625	0,085856002	0,251685718	0,341123854	0,733010344	0,998209141	G3-G4
ENSG00000069188	SDK2	169,2294431	0,185840216	0,271083528	0,685545956	0,492999472	0,998209141	G3-G4
ENSG00000069248	NUP133	396,8966217	0,312897344	0,265405312	1,178941527	0,23842146	0,998209141	G3-G4
ENSG00000069275	NUCKS1	1840,204567	0,038881894	0,204573105	0,190063567	0,849259319	0,998209141	G3-G4
ENSG00000069329	VPS35	32,58751877	0,132066105	0,300171299	0,439969131	0,659959465	0,998209141	G3-G4
ENSG00000069399	BCL3	737,4767179	0,120993973	0,224558687	0,538807806	0,590019477	0,998209141	G3-G4
ENSG00000069424	KCNAB2	1,173776233	-0,103010111	0,143660993	-0,717036053	0,473351851	0,998209141	G3-G4
ENSG00000069431	ABCC9	68,6619289	0,27161055	0,274980753	0,987743859	0,323278109	0,998209141	G3-G4
ENSG00000069493	CLEC2D	39,54474529	-0,060274852	0,301529588	-0,199896972	0,841561158	0,998209141	G3-G4
ENSG00000069509	FUNDC1	0,350510414	0,066651697	0,113630967	0,586562789	0,55749738	0,998209141	G3-G4
ENSG00000069535	MAOB	25,62725468	0,627654877	0,297581111	2,10918924	0,03492825	0,998209141	G3-G4
ENSG00000069667	RORA	1,173776233	-0,103010111	0,143660993	-0,717036053	0,473351851	0,998209141	G3-G4
ENSG00000069696	DRD4	9,761771121	-0,082008775	0,245973507	-0,333404912	0,738828656	0,998209141	G3-G4
ENSG00000069702	TGFBR3	6,618782298	-0,256139643	0,255970126	-1,000662253	0,316990123	0,998209141	G3-G4
ENSG00000069712	KIAA1107	1934,358898	-0,063965003	0,271411467	-0,23567539	0,813684568	0,998209141	G3-G4
ENSG00000069849	ATP1B3	32,71253012	-0,243299642	0,301876706	-0,805956991	0,420267649	0,998209141	G3-G4
ENSG00000069869	NEDD4	85,51697288	0,235231384	0,29353791	0,801366284	0,422919628	0,998209141	G3-G4
ENSG00000069943	PIGB	189,4546217	-0,055722264	0,298681373	-0,186560893	0,852004931	0,998209141	G3-G4
ENSG00000069956	MAPK6	69,24034378	0,225622336	0,29731874	0,758856763	0,447938245	0,998209141	G3-G4
ENSG00000069966	GNB5	131,4603396	0,065455075	0,273651026	0,239191777	0,810956879	0,998209141	G3-G4
ENSG00000069974	RAB27A	263,3858343	-0,205962065	0,262097158	-0,785823344	0,431970989	0,998209141	G3-G4
ENSG00000069998	CECR5	284,3450526	0,00923489	0,230104702	0,040133427	0,967986752	0,998209141	G3-G4
ENSG00000070010	UFD1L	1,810381792	0,123522115	0,156969707	0,786916903	0,431330512	0,998209141	G3-G4
ENSG00000070018	LRP6	0,339229619	0,034997208	0,113491491	0,308368564	0,757801899	0,998209141	G3-G4
ENSG00000070019	GUCY2C	84,29600965	0,046901921	0,28193519	0,166357102	0,867875931	0,998209141	G3-G4
ENSG00000070047	PHRF1	73,23644852	-0,052179785	0,265137274	-0,196802901	0,843981781	0,998209141	G3-G4
ENSG00000070081	NUCB2	1,771197211	-0,051524137	0,175052462	-0,2943354	0,768501625	0,998209141	G3-G4
ENSG00000070087	PFN2	0,658066911	-0,014052385	0,116045658	-0,121093587	0,903616909	0,998209141	G3-G4
ENSG00000070159	PTPN3	1,553540738	0,023087709	0,151051193	0,152846917	0,878518998	0,998209141	G3-G4
ENSG00000070182	SPTB	973,968646	0,063307961	0,216384514	0,292571588	0,769849634	0,998209141	G3-G4
ENSG00000070190	DAPP1	0,42962786	-0,038036674	0,112568488	-0,337898061	0,735440009	0,998209141	G3-G4
ENSG00000070193	FGF10	102,0348578	-0,1526728	0,290093882	-0,526287554	0,598688429	0,998209141	G3-G4
ENSG00000070214	SLC44A1	72,04776451	0,037142371	0,281842917	0,131783943	0,895155187	0,998209141	G3-G4
ENSG00000070269	TMEM260	55,35261591	0,305091034	0,277549003	1,099233041	0,27166643	0,998209141	G3-G4
ENSG00000070366	SMG6	232,9576782	0,097352231	0,253591517	0,383893877	0,701057105	0,998209141	G3-G4
ENSG00000070367	EXOC5	7,234932179	-0,265516123	0,239365293	-1,10925072	0,267322038	0,998209141	G3-G4
ENSG00000070371	CLTCL1	0,271755355	0,053373256	0,11273736	0,473430068	0,635906382	0,998209141	G3-G4
ENSG00000070388	FGF22	27,36908619	-0,42981535	0,291078776	-1,476628958	0,139775125	0,998209141	G3-G4
ENSG00000070404	FSTL3	199,3134767	-0,112792335	0,238581389	-0,472762503	0,636382629	0,998209141	G3-G4
ENSG00000070413	DGCR2	122,1240958	0,160930853	0,271878011	0,591923017	0,55390214	0,998209141	G3-G4
ENSG00000070423	RNF126	87,70914695	0,058000753	0,272304777	0,212999398	0,831327432	0,998209141	G3-G4
ENSG00000070444	MNT	60,45917102	-0,355410932	0,289787455	-1,226453821	0,220027943	0,998209141	G3-G4
ENSG00000070476	ZXDC	321,3097593	0,361295655	0,270554686	1,335388644	0,181749179	0,998209141	G3-G4
ENSG00000070495	JMJD6	125,5884605	-0,051005021	0,269655609	-0,189148748	0,849976235	0,998209141	G3-G4
ENSG00000070501	POLB	0,075025467	0,004541689	0,112568488	0,040346009	0,967817274	0,998209141	G3-G4
ENSG00000070526	ST6GALNAC1	102,7085396	-0,215278304	0,294837207	-0,730159893	0,465292455	0,998209141	G3-G4
ENSG00000070540	WIPI1	0,205972649	-0,057785143	0,112568488	-0,513333204	0,607718261	0,998209141	G3-G4
ENSG00000070601	FRMPD1	185,2716194	-0,148045154	0,256993542	-0,576065659	0,564570802	0,998209141	G3-G4
ENSG00000070610	GBA2	96,60461001	-0,079429335	0,296349816	-0,268025593	0,788679619	0,998209141	G3-G4
ENSG00000070614	NDST1	30,43161792	-0,097535402	0,297824456	-0,327492924	0,743295094	0,998209141	G3-G4
ENSG00000070669	ASNS	32,5577132	0,01300919	0,296810092	0,043830011	0,965039905	0,998209141	G3-G4
ENSG00000070718	AP3M2	14,99570749	-0,745507988	0,284473562	-2,620658254	0,008776019	0,998209141	G3-G4
ENSG00000070731	ST6GALNAC2	0,078942017	-0,038916495	0,112568488	-0,345713933	0,729557712	0,998209141	G3-G4
ENSG00000070748	CHAT	10261,7536	0,165145481	0,215216869	0,767344501	0,442876717	0,998209141	G3-G4
ENSG00000070756	PABPC1	69,01851881	-0,323294116	0,284120598	-1,137876375	0,255172108	0,998209141	G3-G4
ENSG00000070759	TESK2	111,0801553	0,261713114	0,283686059	0,922544854	0,356244445	0,998209141	G3-G4
ENSG00000070761	CFAP20	310,1568091	-0,159687735	0,274503444	-0,581733083	0,560746484	0,998209141	G3-G4
ENSG00000070770	CSNK2A2	144,4384961	0,235706577	0,257243695	0,916277375	0,359521432	0,998209141	G3-G4
ENSG00000070785	EIF2B3	0,788648431	0,099367661	0,116805034	0,850713863	0,394928321	0,998209141	G3-G4
ENSG00000070808	CAMK2A	656,3003232	0,202803756	0,254983453	0,795360457	0,426403855	0,998209141	G3-G4
ENSG00000070814	TCOF1	2040,936075	0,183128828	0,208721484	0,877383702	0,380278263	0,998209141	G3-G4
ENSG00000070831	CDC42	105,7552186	-0,099210162	0,278793448	-0,355855428	0,721948837	0,998209141	G3-G4
ENSG00000070882	OSBPL3	4,248943254	-0,184015351	0,226628448	-0,811969337	0,416809226	0,998209141	G3-G4
ENSG00000070915	SLC12A3	55,34932644	0,236731569	0,293513969	0,806542769	0,419929958	0,998209141	G3-G4
ENSG00000070950	RAD18	1135,394402	-0,048311896	0,212026426	-0,227857899	0,819756714	0,998209141	G3-G4
ENSG00000070961	ATP2B1	0,087627603	0,004743913	0,112568488	0,042142459	0,966385133	0,998209141	G3-G4
ENSG00000070985	TRPM5	30,95957876	-0,049926803	0,301604281	-0,165537448	0,868520977	0,998209141	G3-G4
ENSG00000071051	NCK2	255,009771	-0,423309384	0,259280681	-1,632629868	0,102546865	0,998209141	G3-G4
ENSG00000071054	MAP4K4	84,21142012	0,412013775	0,302139253	1,363655237	0,172676098	0,998209141	G3-G4
ENSG00000071073	MGAT4A	4873,405016	0,118059968	0,240733066	0,490418577	0,623837734	0,998209141	G3-G4
ENSG00000071082	RPL31	2083,749758	-0,083784104	0,213811141	-0,391860332	0,695161414	0,998209141	G3-G4
ENSG00000071127	WDR1	190,0506797	0,267271902	0,270507713	0,988038011	0,323134033	0,998209141	G3-G4
ENSG00000071189	SNX13	19,27859449	0,109006353	0,298920198	0,364667072	0,715359941	0,998209141	G3-G4
ENSG00000071205	ARHGAP10	86,4374612	0,156904098	0,255660461	0,613720623	0,539399958	0,998209141	G3-G4
ENSG00000071242	RPS6KA2	552,2958705	0,219751639	0,260231242	0,844447567	0,398419351	0,998209141	G3-G4
ENSG00000071243	ING3	129,6673397	-0,179741931	0,297674141	-0,603821113	0,545962581	0,998209141	G3-G4
ENSG00000071246	VASH1	5,467739276	-0,05313811	0,228659652	-0,232389534	0,816235477	0,998209141	G3-G4
ENSG00000071282	LMCD1	434,2251322	0,242484566	0,265649601	0,912798531	0,361348511	0,998209141	G3-G4
ENSG00000071462	WBSCR22	425,8702506	0,128111037	0,236877411	0,540832645	0,58862294	0,998209141	G3-G4
ENSG00000071537	SEL1L	1,788993941	-0,086136143	0,161684051	-0,532743596	0,594211083	0,998209141	G3-G4
ENSG00000071539	TRIP13	1188,367353	0,148762464	0,260029729	0,572097906	0,567255647	0,998209141	G3-G4
ENSG00000071553	ATP6AP1	99,02234332	0,123555345	0,265120003	0,466035545	0,641190058	0,998209141	G3-G4
ENSG00000071564	TCF3	41,91730773	-0,166054924	0,30232014	-0,549268481	0,582821214	0,998209141	G3-G4
ENSG00000071575	TRIB2	49,51984887	0,219931329	0,279069439	0,788088189	0,430645123	0,998209141	G3-G4
ENSG00000071626	DAZAP1	111,1823438	0,168472973	0,267654505	0,629441947	0,529059764	0,998209141	G3-G4
ENSG00000071655	MBD3	49,12821551	-0,328941446	0,29549915	-1,113172222	0,26563447	0,998209141	G3-G4
ENSG00000071794	HLTF	153,3268338	-0,209538094	0,283595698	-0,738862032	0,45999078	0,998209141	G3-G4
ENSG00000071859	FAM50A	87,60453455	-0,151585464	0,268671555	-0,56420362	0,572615564	0,998209141	G3-G4
ENSG00000071889	FAM3A	330,6034827	-0,259532365	0,255788796	-1,014635391	0,310279663	0,998209141	G3-G4
ENSG00000071894	CPSF1	1,040425957	-0,013270814	0,113904847	-0,116507895	0,907250029	0,998209141	G3-G4
ENSG00000071909	MYO3B	346,6508413	0,293212291	0,293552016	0,998842708	0,317870894	0,998209141	G3-G4
ENSG00000071967	CYBRD1	0,520212979	-0,013631479	0,112568488	-0,121094978	0,903615807	0,998209141	G3-G4
ENSG00000071991	CDH19	113,3169163	-0,454373382	0,265955775	-1,708454652	0,087552014	0,998209141	G3-G4
ENSG00000071994	PDCD2	1,51003952	-0,078941822	0,151264018	-0,521881031	0,601753166	0,998209141	G3-G4
ENSG00000072041	SLC6A15	353,8047726	0,021035221	0,257151367	0,081800929	0,934805017	0,998209141	G3-G4
ENSG00000072042	RDH11	55,62001184	-0,114479621	0,301936484	-0,379151336	0,704575487	0,998209141	G3-G4
ENSG00000072062	PRKACA	16,92600356	-0,028193477	0,286147892	-0,098527643	0,921513323	0,998209141	G3-G4
ENSG00000072071	ADGRL1	307,968964	0,091968656	0,299389535	0,307187278	0,758700828	0,998209141	G3-G4
ENSG00000072110	ACTN1	106,0696029	-0,286037265	0,252837981	-1,131306556	0,257926086	0,998209141	G3-G4
ENSG00000072121	ZFYVE26	0,394383559	-0,011275856	0,113838694	-0,099051171	0,921097641	0,998209141	G3-G4
ENSG00000072133	RPS6KA6	548,4694808	-0,133160869	0,260828185	-0,510530982	0,609679515	0,998209141	G3-G4
ENSG00000072135	PTPN18	4,332785388	0,196566411	0,215470557	0,912265758	0,361628835	0,998209141	G3-G4
ENSG00000072163	LIMS2	0,102986324	-0,03851063	0,112568488	-0,342108444	0,732269283	0,998209141	G3-G4
ENSG00000072182	ASIC4	0,26879784	0,053057505	0,112758654	0,470540424	0,63796896	0,998209141	G3-G4
ENSG00000072195	SPEG	3,029576587	0,072431955	0,228427252	0,317089816	0,751175452	0,998209141	G3-G4
ENSG00000072201	LNX1	245,4193757	-0,078106422	0,249250983	-0,313364552	0,754003713	0,998209141	G3-G4
ENSG00000072210	ALDH3A2	523,3837434	0,22368039	0,287796623	0,777216867	0,437030833	0,998209141	G3-G4
ENSG00000072274	TFRC	20,88799278	-0,373948154	0,301031247	-1,242223718	0,214154031	0,998209141	G3-G4
ENSG00000072310	SREBF1	340,0451733	0,145827108	0,256761186	0,567948411	0,570069999	0,998209141	G3-G4
ENSG00000072364	AFF4	298,1427789	0,068711189	0,247923324	0,277146934	0,781667285	0,998209141	G3-G4
ENSG00000072401	UBE2D1	45,19429333	0,566719978	0,290018818	1,954080024	0,050691754	0,998209141	G3-G4
ENSG00000072415	MPP5	12,28295542	0,574948187	0,255517642	2,250131076	0,024440626	0,998209141	G3-G4
ENSG00000072422	RHOBTB1	595,1328316	-0,023813365	0,200249031	-0,118918755	0,905339723	0,998209141	G3-G4
ENSG00000072501	SMC1A	356,8447939	0,029230784	0,25656309	0,113932147	0,909291582	0,998209141	G3-G4
ENSG00000072506	HSD17B10	42,72555885	-0,241796226	0,281617271	-0,858598711	0,39056195	0,998209141	G3-G4
ENSG00000072518	MARK2	4,604006533	0,217395449	0,197207957	1,102366518	0,270302361	0,998209141	G3-G4
ENSG00000072571	HMMR	0,159418646	-0,03860561	0,112568488	-0,342952198	0,731634422	0,998209141	G3-G4
ENSG00000072657	TRHDE	0,611556201	-0,078256111	0,112709548	-0,694316604	0,48748368	0,998209141	G3-G4
ENSG00000072682	P4HA2	446,2837645	0,228854806	0,29308167	0,780856768	0,434886742	0,998209141	G3-G4
ENSG00000072694	FCGR2B	311,4700332	-0,026905329	0,257739953	-0,104389438	0,916860304	0,998209141	G3-G4
ENSG00000072736	NFATC3	107,3651978	0,057869552	0,268947781	0,215170217	0,82963461	0,998209141	G3-G4
ENSG00000072756	TRNT1	513,6711054	-0,035232985	0,274118231	-0,128532074	0,897727917	0,998209141	G3-G4
ENSG00000072778	ACADVL	178,1457398	-0,045801703	0,282222705	-0,162289222	0,871078102	0,998209141	G3-G4
ENSG00000072803	FBXW11	286,0630237	0,245642625	0,30041991	0,817664265	0,413548921	0,998209141	G3-G4
ENSG00000072818	ACAP1	0,075025467	0,004541689	0,112568488	0,040346009	0,967817274	0,998209141	G3-G4
ENSG00000072832	CRMP1	0,564264225	-0,096664533	0,115335364	-0,838117028	0,401964981	0,998209141	G3-G4
ENSG00000072840	EVC	331,0995479	0,207691686	0,247483486	0,839214321	0,401349052	0,998209141	G3-G4
ENSG00000072849	DERL2	47,63310977	0,092531036	0,300676845	0,307742472	0,758278299	0,998209141	G3-G4
ENSG00000072858	SIDT1	135,7815639	0,304336916	0,262695823	1,158514484	0,246654145	0,998209141	G3-G4
ENSG00000072864	NDE1	189,8219986	-0,261727363	0,300980405	-0,869582733	0,384528477	0,998209141	G3-G4
ENSG00000072952	MRVI1	4,576819872	0,148353104	0,210715276	0,704045319	0,481404552	0,998209141	G3-G4
ENSG00000072954	TMEM38A	158,1230909	-0,043337497	0,238549238	-0,181671075	0,855840867	0,998209141	G3-G4
ENSG00000073050	XRCC1	89,63381595	0,286196981	0,301830229	0,94820516	0,343025021	0,998209141	G3-G4
ENSG00000073060	SCARB1	53,70033382	0,223636272	0,301277252	0,742293918	0,457909276	0,998209141	G3-G4
ENSG00000073111	MCM2	0,36882665	0,026855664	0,113785373	0,236020354	0,813416876	0,998209141	G3-G4
ENSG00000073146	MOV10L1	1,557244831	0,121269826	0,152685156	0,794247645	0,427051277	0,998209141	G3-G4
ENSG00000073150	PANX2	66,61459431	-0,157222328	0,292494732	-0,537521913	0,590907152	0,998209141	G3-G4
ENSG00000073169	SELENOO	107,7219294	-0,430054382	0,27647948	-1,555465822	0,119835168	0,998209141	G3-G4
ENSG00000073331	ALPK1	22,50276539	0,468657143	0,301917799	1,552267352	0,120598266	0,998209141	G3-G4
ENSG00000073350	LLGL2	10,23570166	-0,010983368	0,150137178	-0,073155551	0,941682337	0,998209141	G3-G4
ENSG00000073464	CLCN4	37,63593075	0,242327624	0,302156338	0,801994178	0,422556326	0,998209141	G3-G4
ENSG00000073536	NLE1	761,0571706	0,101034882	0,257958618	0,391670894	0,695301399	0,998209141	G3-G4
ENSG00000073578	SDHA	777,5580319	0,151148328	0,225476443	0,670350862	0,502634151	0,998209141	G3-G4
ENSG00000073584	SMARCE1	8,799096162	-0,377369145	0,275168583	-1,371410721	0,170246957	0,998209141	G3-G4
ENSG00000073605	GSDMB	654,5401758	0,075170128	0,219061568	0,343146124	0,731488533	0,998209141	G3-G4
ENSG00000073614	KDM5A	0,281199046	0,009008919	0,112733609	0,079913335	0,936306184	0,998209141	G3-G4
ENSG00000073670	ADAM11	5,962812688	-0,341925156	0,238112494	-1,435981587	0,151007581	0,998209141	G3-G4
ENSG00000073711	PPP2R3A	53,88275746	-0,740417363	0,301727832	-2,453924648	0,014130659	0,998209141	G3-G4
ENSG00000073737	DHRS9	1,883957752	-0,129233795	0,157708857	-0,819445385	0,41253235	0,998209141	G3-G4
ENSG00000073754	CD5L	240,9726683	-0,082704709	0,30125945	-0,274529841	0,783677475	0,998209141	G3-G4
ENSG00000073756	PTGS2	46,75168568	-0,097771685	0,295372732	-0,331011208	0,74063602	0,998209141	G3-G4
ENSG00000073792	IGF2BP2	93,77604241	-0,28102497	0,291159045	-0,965194023	0,33444764	0,998209141	G3-G4
ENSG00000073803	MAP3K13	568,9100931	-0,177825471	0,232698182	-0,764189342	0,444754417	0,998209141	G3-G4
ENSG00000073849	ST6GAL1	0,849741434	-0,01909482	0,13105665	-0,145698974	0,884159031	0,998209141	G3-G4
ENSG00000073861	TBX21	218,7841699	-0,108421035	0,293609201	-0,369269884	0,711926571	0,998209141	G3-G4
ENSG00000073910	FRY	389,6752692	-0,039826356	0,248276076	-0,160411574	0,872556873	0,998209141	G3-G4
ENSG00000073921	PICALM	416,7686833	0,105698273	0,253524347	0,416915669	0,676740092	0,998209141	G3-G4
ENSG00000073969	NSF	336,7428551	0,060469086	0,214548686	0,281843191	0,778063751	0,998209141	G3-G4
ENSG00000074071	MRPS34	1,543402316	-0,259312424	0,189209936	-1,370501096	0,170530533	0,998209141	G3-G4
ENSG00000074181	NOTCH3	675,4925096	0,030003094	0,228108627	0,131529852	0,895356174	0,998209141	G3-G4
ENSG00000074201	CLNS1A	0,067474263	-0,038982167	0,112568488	-0,346297331	0,729119274	0,998209141	G3-G4
ENSG00000074211	PPP2R2C	0,441095532	0,077874438	0,11459756	0,679547089	0,496791282	0,998209141	G3-G4
ENSG00000074219	TEAD2	95,33250028	0,141792029	0,292537498	0,484696938	0,627891339	0,998209141	G3-G4
ENSG00000074266	EED	0,159418646	-0,03860561	0,112568488	-0,342952198	0,731634422	0,998209141	G3-G4
ENSG00000074276	CDHR2	176,1382847	-0,136545872	0,271228236	-0,503435314	0,614658249	0,998209141	G3-G4
ENSG00000074356	NCBP3	91,34927362	-0,051743934	0,298787703	-0,173179596	0,862510262	0,998209141	G3-G4
ENSG00000074370	ATP2A3	0,290050393	-0,043493432	0,113050612	-0,38472531	0,700440941	0,998209141	G3-G4
ENSG00000074410	CA12	0,508394447	0,027434034	0,115257497	0,238023853	0,811862594	0,998209141	G3-G4
ENSG00000074590	NUAK1	427,9761863	0,19689833	0,228446727	0,861900419	0,388742318	0,998209141	G3-G4
ENSG00000074603	DPP8	14,55405821	-0,648479117	0,297354819	-2,180825988	0,02919629	0,998209141	G3-G4
ENSG00000074621	SLC24A1	51,01550397	-0,325768293	0,302103709	-1,07833265	0,280885331	0,998209141	G3-G4
ENSG00000074657	ZNF532	25,62357837	-0,061204924	0,301038425	-0,203312662	0,838890659	0,998209141	G3-G4
ENSG00000074660	SCARF1	118,406915	0,268114239	0,27998915	0,957587961	0,338270572	0,998209141	G3-G4
ENSG00000074695	LMAN1	107,6238783	0,02027547	0,278395052	0,072829849	0,941941518	0,998209141	G3-G4
ENSG00000074696	HACD3	173,4230721	-0,095427436	0,263674482	-0,361913809	0,717416441	0,998209141	G3-G4
ENSG00000074706	IPCEF1	281,3467468	-0,260956833	0,23598993	-1,105796479	0,268814619	0,998209141	G3-G4
ENSG00000074755	ZZEF1	5935,18936	0,173603242	0,218767522	0,793551255	0,42745672	0,998209141	G3-G4
ENSG00000074800	ENO1	0,617917946	-0,097119074	0,115568935	-0,840356221	0,400708688	0,998209141	G3-G4
ENSG00000074803	SLC12A1	494,1766487	0,193095796	0,245621307	0,786152467	0,43177817	0,998209141	G3-G4
ENSG00000074842	MYDGF	3,241078806	0,088827407	0,194703947	0,456217804	0,648233364	0,998209141	G3-G4
ENSG00000074855	ANO8	44,03744965	0,349661214	0,298116892	1,172899702	0,240836029	0,998209141	G3-G4
ENSG00000074935	TUBE1	136,2271433	-0,076709408	0,278573171	-0,275365383	0,783035537	0,998209141	G3-G4
ENSG00000074964	ARHGEF10L	6,341187336	0,484727292	0,236184413	2,052325493	0,04013804	0,998209141	G3-G4
ENSG00000074966	TXK	0,178212722	0,029149108	0,112568488	0,258945542	0,795677259	0,998209141	G3-G4
ENSG00000075043	KCNQ2	6,458962901	0,082642809	0,253847591	0,325560738	0,744756721	0,998209141	G3-G4
ENSG00000075073	TACR2	89,74147316	-0,095150738	0,25945054	-0,366739411	0,713813406	0,998209141	G3-G4
ENSG00000075089	ACTR6	22,51784051	-0,065982231	0,299478091	-0,220324066	0,825618779	0,998209141	G3-G4
ENSG00000075131	TIPIN	538,341399	-0,034432286	0,22317918	-0,154280906	0,877388252	0,998209141	G3-G4
ENSG00000075142	SRI	155,3071484	0,266590055	0,299492614	0,890138997	0,373391256	0,998209141	G3-G4
ENSG00000075151	EIF4G3	81,94107669	-0,200191627	0,27922918	-0,716943792	0,473408779	0,998209141	G3-G4
ENSG00000075188	NUP37	26,22370819	-0,145406202	0,27556219	-0,527671093	0,59772764	0,998209141	G3-G4
ENSG00000075213	SEMA3A	2,624922872	0,053621938	0,159035151	0,337170351	0,735988487	0,998209141	G3-G4
ENSG00000075218	GTSE1	61,62214811	-0,17226609	0,283233035	-0,608213267	0,543046037	0,998209141	G3-G4
ENSG00000075223	SEMA3C	77,14216025	-0,186273579	0,276394304	-0,673941452	0,500348537	0,998209141	G3-G4
ENSG00000075234	TTC38	209,1687036	0,077091063	0,254192707	0,303278028	0,76167799	0,998209141	G3-G4
ENSG00000075239	ACAT1	43,0733285	0,141131424	0,300087948	0,470300207	0,63814055	0,998209141	G3-G4
ENSG00000075240	GRAMD4	5,877258907	0,12209479	0,267947064	0,45566758	0,648629038	0,998209141	G3-G4
ENSG00000075275	CELSR1	205,6815409	-0,235014384	0,249272026	-0,942802881	0,345781738	0,998209141	G3-G4
ENSG00000075303	SLC25A40	72,71582462	-0,267340209	0,274011435	-0,975653479	0,329236213	0,998209141	G3-G4
ENSG00000075336	TIMM21	131,1733014	-0,179110304	0,298590649	-0,599852356	0,548604637	0,998209141	G3-G4
ENSG00000075340	ADD2	15,0346961	0,05187849	0,277808351	0,186742012	0,851862915	0,998209141	G3-G4
ENSG00000075391	RASAL2	20,43245666	0,090924653	0,3025345	0,300543088	0,763762935	0,998209141	G3-G4
ENSG00000075399	VPS9D1	91,27473476	-0,150578833	0,282709534	-0,532627362	0,594291558	0,998209141	G3-G4
ENSG00000075407	ZNF37A	172,2329828	0,16882378	0,231654475	0,728774095	0,46613986	0,998209141	G3-G4
ENSG00000075413	MARK3	2773,597315	0,200778717	0,211231722	0,950514038	0,341851124	0,998209141	G3-G4
ENSG00000075415	SLC25A3	129,4025757	0,43886319	0,274408896	1,599303803	0,109753115	0,998209141	G3-G4
ENSG00000075420	FNDC3B	1146,97714	-0,058713176	0,294218642	-0,199556275	0,841827628	0,998209141	G3-G4
ENSG00000075426	FOSL2	330,5109312	0,07797577	0,238668244	0,32671196	0,743885753	0,998209141	G3-G4
ENSG00000075539	FRYL	216,3201959	-0,379901669	0,241165318	-1,575274891	0,115193007	0,998209141	G3-G4
ENSG00000075568	TMEM131	20,44130293	0,07106992	0,283970288	0,25027238	0,802376715	0,998209141	G3-G4
ENSG00000075618	FSCN1	115839,5357	0,088687996	0,199243597	0,445123442	0,656230549	0,998209141	G3-G4
ENSG00000075624	ACTB	8,050713216	0,107268115	0,126405436	0,848603655	0,396101872	0,998209141	G3-G4
ENSG00000075643	MOCOS	16,23185191	0,327526013	0,286040829	1,145032389	0,252195741	0,998209141	G3-G4
ENSG00000075651	PLD1	0,090585118	0,005169077	0,112568488	0,045919399	0,963374492	0,998209141	G3-G4
ENSG00000075673	ATP12A	56,43206961	-0,448649834	0,302016078	-1,485516391	0,137407085	0,998209141	G3-G4
ENSG00000075702	WDR62	58,54491641	0,246022585	0,288354121	0,853196006	0,393550618	0,998209141	G3-G4
ENSG00000075711	DLG1	1984,502076	0,092647111	0,226574313	0,408903858	0,682610218	0,998209141	G3-G4
ENSG00000075785	RAB7A	369,8278344	0,036333222	0,247682818	0,146692543	0,883374704	0,998209141	G3-G4
ENSG00000075790	BCAP29	171,3433388	0,049491785	0,262118522	0,188814529	0,850238184	0,998209141	G3-G4
ENSG00000075826	SEC31B	216,7885959	-0,209922779	0,245702826	-0,854376735	0,392896283	0,998209141	G3-G4
ENSG00000075856	SART3	468,7579251	0,070939259	0,246510323	0,287773989	0,773519749	0,998209141	G3-G4
ENSG00000075884	ARHGAP15	0,37682182	0,072359255	0,113686606	0,636480037	0,524463589	0,998209141	G3-G4
ENSG00000075886	TUBA3D	0,067474263	-0,038982167	0,112568488	-0,346297331	0,729119274	0,998209141	G3-G4
ENSG00000075891	PAX2	144,3084397	0,144914907	0,254242794	0,569986289	0,568686997	0,998209141	G3-G4
ENSG00000075914	EXOSC7	132,1345245	0,214852533	0,296772238	0,72396439	0,469087597	0,998209141	G3-G4
ENSG00000075945	KIFAP3	235,0440847	0,1728379	0,263876138	0,654996323	0,512470121	0,998209141	G3-G4
ENSG00000075975	MKRN2	82,60052491	0,226856269	0,295767032	0,767009993	0,443075574	0,998209141	G3-G4
ENSG00000076003	MCM6	100,6321804	0,019354475	0,271003704	0,07141775	0,943065283	0,998209141	G3-G4
ENSG00000076043	REXO2	309,9789931	0,288027207	0,288060848	0,999883217	0,317367027	0,998209141	G3-G4
ENSG00000076053	RBM7	37,50184432	-0,313914926	0,295191633	-1,063427587	0,287588088	0,998209141	G3-G4
ENSG00000076067	RBMS2	524,2805723	0,014386634	0,246586044	0,05834326	0,95347521	0,998209141	G3-G4
ENSG00000076108	BAZ2A	62,57591469	-0,207039302	0,269359188	-0,768636497	0,442109133	0,998209141	G3-G4
ENSG00000076201	PTPN23	264,7949902	-0,0780633	0,251620031	-0,310242786	0,756376336	0,998209141	G3-G4
ENSG00000076242	MLH1	41,04989677	-0,162637673	0,289605848	-0,561582835	0,574400278	0,998209141	G3-G4
ENSG00000076248	UNG	18,82944011	-0,322533873	0,286619015	-1,125305218	0,260459719	0,998209141	G3-G4
ENSG00000076258	FMO4	75,14951008	0,341629437	0,275894157	1,238262675	0,215618679	0,998209141	G3-G4
ENSG00000076321	KLHL20	0,159418646	-0,03860561	0,112568488	-0,342952198	0,731634422	0,998209141	G3-G4
ENSG00000076344	RGS11	42,31309834	-0,235475185	0,302189724	-0,779229623	0,435844463	0,998209141	G3-G4
ENSG00000076351	SLC46A1	35,22565653	-0,240350375	0,299980204	-0,801220786	0,42300384	0,998209141	G3-G4
ENSG00000076356	PLXNA2	12,07703901	0,032813093	0,286311311	0,114606346	0,908757149	0,998209141	G3-G4
ENSG00000076382	SPAG5	53,64322226	0,207713752	0,298701562	0,695388905	0,486811612	0,998209141	G3-G4
ENSG00000076554	TPD52	18,53730121	-0,199603732	0,28575555	-0,698512179	0,484856944	0,998209141	G3-G4
ENSG00000076555	ACACB	872,8004021	-0,133633762	0,291357779	-0,458658636	0,646479322	0,998209141	G3-G4
ENSG00000076641	PAG1	1365,016623	-0,018378061	0,230749282	-0,079645148	0,936519486	0,998209141	G3-G4
ENSG00000076662	ICAM3	430,1699955	0,173347939	0,233548954	0,742233849	0,457945663	0,998209141	G3-G4
ENSG00000076685	NT5C2	0,950724122	-0,086568001	0,13942204	-0,620906144	0,534661378	0,998209141	G3-G4
ENSG00000076706	MCAM	0,134948526	-0,058728216	0,112568488	-0,52171098	0,601871579	0,998209141	G3-G4
ENSG00000076716	GPC4	138,6598913	-0,133383761	0,260811685	-0,511417887	0,609058473	0,998209141	G3-G4
ENSG00000076770	MBNL3	1,196627036	-0,1011596	0,117664374	-0,859730062	0,389937859	0,998209141	G3-G4
ENSG00000076826	CAMSAP3	998,3303802	0,050175088	0,242146943	0,207209256	0,835846439	0,998209141	G3-G4
ENSG00000076928	ARHGEF1	43,01714787	0,248278606	0,291523692	0,851658419	0,394403705	0,998209141	G3-G4
ENSG00000076984	MAP2K7	154,910701	0,256505771	0,247219397	1,037563292	0,299473415	0,998209141	G3-G4
ENSG00000077044	DGKD	3,913645099	-0,056662683	0,178530735	-0,317383353	0,750952737	0,998209141	G3-G4
ENSG00000077063	CTTNBP2	0,090585118	0,005169077	0,112568488	0,045919399	0,963374492	0,998209141	G3-G4
ENSG00000077092	RARB	364,5042634	-0,158345452	0,217307959	-0,728668441	0,466204502	0,998209141	G3-G4
ENSG00000077097	TOP2B	204,6801475	0,079061246	0,27193487	0,290735963	0,771253265	0,998209141	G3-G4
ENSG00000077147	TM9SF3	49,75127765	-0,065672513	0,287931803	-0,22808357	0,819581273	0,998209141	G3-G4
ENSG00000077150	NFKB2	11,84973771	-0,183142785	0,296634516	-0,617402141	0,53696951	0,998209141	G3-G4
ENSG00000077152	UBE2T	85,6546239	0,187301689	0,292127764	0,6411636	0,521416396	0,998209141	G3-G4
ENSG00000077157	PPP1R12B	536,6577243	0,039420564	0,265391577	0,148537361	0,881918703	0,998209141	G3-G4
ENSG00000077232	DNAJC10	381,1096078	-0,355411973	0,215282339	-1,650910961	0,098756757	0,998209141	G3-G4
ENSG00000077235	GTF3C1	85,78344055	-0,396122754	0,261911299	-1,512430945	0,130424268	0,998209141	G3-G4
ENSG00000077238	IL4R	399,9040948	0,272757411	0,242142614	1,126432918	0,25998232	0,998209141	G3-G4
ENSG00000077254	USP33	10,52507435	0,111994015	0,121667469	0,920492689	0,357315352	0,998209141	G3-G4
ENSG00000077274	CAPN6	1,154517566	0,089734227	0,118146292	0,759517924	0,447542796	0,998209141	G3-G4
ENSG00000077279	DCX	189,4522227	0,147405339	0,255350151	0,577267482	0,563758777	0,998209141	G3-G4
ENSG00000077312	SNRPA	140,4743766	0,131768062	0,282621412	0,466235242	0,641047126	0,998209141	G3-G4
ENSG00000077348	EXOSC5	225,8535509	-0,05739031	0,231011828	-0,24843018	0,803801585	0,998209141	G3-G4
ENSG00000077380	DYNC1I2	720,6491286	-0,042906645	0,242598233	-0,176862975	0,859616022	0,998209141	G3-G4
ENSG00000077420	APBB1IP	175,5180175	-0,298916973	0,23098823	-1,294078808	0,195638201	0,998209141	G3-G4
ENSG00000077454	LRCH4	83,66755519	0,039483831	0,263266515	0,149976653	0,880783035	0,998209141	G3-G4
ENSG00000077458	FAM76B	53,67262601	-0,107476387	0,287517928	-0,373807602	0,708547464	0,998209141	G3-G4
ENSG00000077463	SIRT6	186,7679466	0,025855422	0,266303913	0,097089905	0,922654997	0,998209141	G3-G4
ENSG00000077514	POLD3	0,474178145	0,006079106	0,114996769	0,052863272	0,957840848	0,998209141	G3-G4
ENSG00000077522	ACTN2	71,34281498	0,035874879	0,301619936	0,118940674	0,905322357	0,998209141	G3-G4
ENSG00000077585	GPR137B	35,53270255	-0,081439246	0,226489685	-0,359571547	0,719167564	0,998209141	G3-G4
ENSG00000077616	NAALAD2	280,309232	0,057157477	0,255178209	0,223990431	0,822764749	0,998209141	G3-G4
ENSG00000077684	JADE1	56,70299323	-0,223776166	0,300639481	-0,744333928	0,45667448	0,998209141	G3-G4
ENSG00000077713	SLC25A43	449,8983803	0,119648095	0,242527342	0,49333858	0,621773373	0,998209141	G3-G4
ENSG00000077721	UBE2A	3,150982964	-0,068861594	0,209237249	-0,329107721	0,742074269	0,998209141	G3-G4
ENSG00000077782	FGFR1	0,407165773	-0,021943604	0,114262743	-0,192045135	0,847706851	0,998209141	G3-G4
ENSG00000077935	SMC1B	0,42962786	-0,038036674	0,112568488	-0,337898061	0,735440009	0,998209141	G3-G4
ENSG00000077943	ITGA8	167,6053261	0,486039186	0,301818445	1,610369392	0,107317238	0,998209141	G3-G4
ENSG00000077984	CST7	0,598417022	-0,06792292	0,115804356	-0,586531646	0,557518302	0,998209141	G3-G4
ENSG00000078018	MAP2	61,22060007	0,018099352	0,302056644	0,05992039	0,95221904	0,998209141	G3-G4
ENSG00000078043	PIAS2	0,710826906	-0,01516939	0,124300395	-0,122038151	0,902868804	0,998209141	G3-G4
ENSG00000078053	AMPH	499,3201003	-0,010187202	0,208711542	-0,04880996	0,961070744	0,998209141	G3-G4
ENSG00000078061	ARAF	197,7631627	0,144370574	0,269661183	0,535377664	0,592388732	0,998209141	G3-G4
ENSG00000078070	MCCC1	21,62150366	0,771054727	0,282126863	2,733007127	0,006275897	0,998209141	G3-G4
ENSG00000078081	LAMP3	0,090585118	0,005169077	0,112568488	0,045919399	0,963374492	0,998209141	G3-G4
ENSG00000078098	FAP	6,023266351	-0,064309057	0,121283466	-0,530237624	0,595947188	0,998209141	G3-G4
ENSG00000078114	NEBL	408,3022416	0,081084186	0,277181701	0,292530806	0,76988081	0,998209141	G3-G4
ENSG00000078124	ACER3	313,2117526	-0,108602755	0,24308145	-0,446775166	0,655037404	0,998209141	G3-G4
ENSG00000078142	PIK3C3	181,9963343	0,036629163	0,28032333	0,13066755	0,896038303	0,998209141	G3-G4
ENSG00000078177	N4BP2	288,999189	0,179977925	0,253413213	0,710215237	0,477570673	0,998209141	G3-G4
ENSG00000078237	TIGAR	19,20733529	0,033500827	0,289252286	0,115818711	0,907796221	0,998209141	G3-G4
ENSG00000078246	TULP3	3,419470991	-0,061704524	0,254552484	-0,242403935	0,808467186	0,998209141	G3-G4
ENSG00000078269	SYNJ2	0,735036974	-0,093848725	0,114106025	-0,822469491	0,410809743	0,998209141	G3-G4
ENSG00000078295	ADCY2	1130,819212	0,339295213	0,204079436	1,662564436	0,096399655	0,998209141	G3-G4
ENSG00000078304	PPP2R5C	17,60987478	-0,263277641	0,302570091	-0,870137694	0,384225161	0,998209141	G3-G4
ENSG00000078319	PMS2P1	510,7953542	-0,121050954	0,233424992	-0,518586089	0,604049412	0,998209141	G3-G4
ENSG00000078369	GNB1	24,7608286	0,160610278	0,285177911	0,563193261	0,573303291	0,998209141	G3-G4
ENSG00000078399	HOXA9	15,33269367	-0,054075566	0,26698518	-0,202541453	0,839493455	0,998209141	G3-G4
ENSG00000078401	EDN1	105,0401095	-0,09908673	0,297712171	-0,332827273	0,73926467	0,998209141	G3-G4
ENSG00000078403	MLLT10	20,34314253	-0,365980466	0,302590787	-1,209489786	0,226474733	0,998209141	G3-G4
ENSG00000078487	ZCWPW1	153,9436687	0,196883352	0,29450256	0,668528493	0,5037963	0,998209141	G3-G4
ENSG00000078589	P2RY10	20,65788126	0,138378577	0,285297032	0,485033357	0,627652684	0,998209141	G3-G4
ENSG00000078596	ITM2A	820,773189	0,112441244	0,207148037	0,542806225	0,587263227	0,998209141	G3-G4
ENSG00000078618	NRDC	416,9270943	0,065916276	0,217908117	0,302495734	0,762274185	0,998209141	G3-G4
ENSG00000078674	PCM1	19,2198605	0,165149211	0,302982084	0,545079129	0,585699096	0,998209141	G3-G4
ENSG00000078687	TNRC6C	83,00465228	-0,141764301	0,288734751	-0,490984549	0,623437375	0,998209141	G3-G4
ENSG00000078699	CBFA2T2	386,4124947	0,122986805	0,24438938	0,503241201	0,614794701	0,998209141	G3-G4
ENSG00000078747	ITCH	1,876410286	-0,064982695	0,183745827	-0,353655354	0,723597185	0,998209141	G3-G4
ENSG00000078795	PKD2L2	28,89521422	0,484551719	0,283207681	1,710941303	0,087091949	0,998209141	G3-G4
ENSG00000078804	TP53INP2	185,4849638	-0,089421487	0,23721185	-0,376968888	0,706196726	0,998209141	G3-G4
ENSG00000078808	SDF4	1,299822172	-0,049817402	0,163044797	-0,305544262	0,759951664	0,998209141	G3-G4
ENSG00000078814	MYH7B	0,905851185	0,105610268	0,117389844	0,89965422	0,368304293	0,998209141	G3-G4
ENSG00000078900	TP73	360,8603235	-0,220327796	0,259561692	-0,848845585	0,395967221	0,998209141	G3-G4
ENSG00000078902	TOLLIP	154,449995	-0,034958315	0,280920347	-0,124442089	0,90096525	0,998209141	G3-G4
ENSG00000078967	UBE2D4	0,656208608	-0,097968271	0,115925714	-0,845095261	0,398057654	0,998209141	G3-G4
ENSG00000079101	CLUL1	0,411945297	-0,093093054	0,11377668	-0,818208562	0,413238107	0,998209141	G3-G4
ENSG00000079102	RUNX1T1	14,4432516	0,186716302	0,247941218	0,753066809	0,451409768	0,998209141	G3-G4
ENSG00000079112	CDH17	117,7629863	0,200252888	0,268244238	0,746531927	0,455346153	0,998209141	G3-G4
ENSG00000079134	THOC1	8,818069531	-0,327756208	0,272430188	-1,203083296	0,228944089	0,998209141	G3-G4
ENSG00000079150	FKBP7	0,170460588	-0,058256679	0,112568488	-0,517522092	0,604791751	0,998209141	G3-G4
ENSG00000079156	OSBPL6	4,601158092	-0,026541049	0,221101899	-0,120039897	0,904451544	0,998209141	G3-G4
ENSG00000079215	SLC1A3	1588,524767	0,1775008	0,183477455	0,967425669	0,333331283	0,998209141	G3-G4
ENSG00000079246	XRCC5	25,89001214	0,297629972	0,302192186	0,98490294	0,324671749	0,998209141	G3-G4
ENSG00000079257	LXN	197,9090034	0,227787822	0,243951517	0,933742182	0,350436901	0,998209141	G3-G4
ENSG00000079263	SP140	234,0720063	0,058798294	0,227861746	0,258043727	0,79637316	0,998209141	G3-G4
ENSG00000079277	MKNK1	9,563961352	0,116816791	0,274227952	0,425984258	0,670119317	0,998209141	G3-G4
ENSG00000079308	TNS1	24,41029635	0,366529829	0,301963501	1,21382163	0,224815845	0,998209141	G3-G4
ENSG00000079313	REXO1	838,4164062	0,069647766	0,234994292	0,296380671	0,766939385	0,998209141	G3-G4
ENSG00000079332	SAR1A	75,2268208	-0,522164066	0,288494759	-1,809960321	0,070301941	0,998209141	G3-G4
ENSG00000079335	CDC14A	1,160138107	0,140597774	0,149923762	0,937795132	0,348349703	0,998209141	G3-G4
ENSG00000079337	RAPGEF3	15,58328168	-0,350871955	0,271569516	-1,292015243	0,196351866	0,998209141	G3-G4
ENSG00000079385	CEACAM1	50,81049292	0,548886174	0,297177428	1,846998197	0,064747402	0,998209141	G3-G4
ENSG00000079387	SENP1	96,89691521	-0,256408668	0,246062402	-1,042047328	0,297389737	0,998209141	G3-G4
ENSG00000079432	CIC	2,514006435	-0,359354144	0,231018633	-1,555520177	0,119822233	0,998209141	G3-G4
ENSG00000079435	LIPE	557,6263632	0,237895073	0,260308686	0,913896026	0,360771482	0,998209141	G3-G4
ENSG00000079459	FDFT1	75,50112701	0,121700732	0,297319917	0,409325864	0,682300538	0,998209141	G3-G4
ENSG00000079462	PAFAH1B3	3,080596021	-0,020905675	0,178332943	-0,117228338	0,906679111	0,998209141	G3-G4
ENSG00000079482	OPHN1	188,6636662	-0,055816778	0,255282446	-0,218647145	0,826924925	0,998209141	G3-G4
ENSG00000079616	KIF22	21,41435094	-0,158627056	0,301930068	-0,52537681	0,599321271	0,998209141	G3-G4
ENSG00000079691	LRRC16A	201,2947349	0,22696281	0,297609186	0,76262031	0,445689869	0,998209141	G3-G4
ENSG00000079739	PGM1	338,8938685	0,073307924	0,238646777	0,307181707	0,758705069	0,998209141	G3-G4
ENSG00000079785	DDX1	335,0074778	-0,086358485	0,243680726	-0,354391941	0,723045173	0,998209141	G3-G4
ENSG00000079805	DNM2	188,3258716	0,036589053	0,290523814	0,125941666	0,899778101	0,998209141	G3-G4
ENSG00000079819	EPB41L2	2,180844534	0,194212802	0,154713774	1,255303892	0,209368463	0,998209141	G3-G4
ENSG00000079931	MOXD1	154,9668136	-0,264434583	0,249632358	-1,059296099	0,289464951	0,998209141	G3-G4
ENSG00000079974	RABL2B	238,186054	-0,189989771	0,241570295	-0,786478202	0,431587384	0,998209141	G3-G4
ENSG00000079999	KEAP1	15,11610869	-0,015995344	0,258560653	-0,061863024	0,950671913	0,998209141	G3-G4
ENSG00000080007	DDX43	5,577872903	-0,008035073	0,121248578	-0,066269423	0,947163327	0,998209141	G3-G4
ENSG00000080031	PTPRH	0,438138017	0,076950173	0,114546906	0,671778715	0,501724581	0,998209141	G3-G4
ENSG00000080166	DCT	197,91707	-0,013137659	0,277693195	-0,047309978	0,962266175	0,998209141	G3-G4
ENSG00000080200	CRYBG3	64,55999279	-0,26914748	0,274326149	-0,981122221	0,326532474	0,998209141	G3-G4
ENSG00000080298	RFX3	228,9066035	-0,080804407	0,25686907	-0,314574299	0,753084896	0,998209141	G3-G4
ENSG00000080345	RIF1	174,1990156	0,268272974	0,260758445	1,028817969	0,303565221	0,998209141	G3-G4
ENSG00000080371	RAB21	3,172803944	0,027969197	0,19441248	0,143865235	0,885606888	0,998209141	G3-G4
ENSG00000080493	SLC4A4	327,7489767	0,110149878	0,221209419	0,497943885	0,618523595	0,998209141	G3-G4
ENSG00000080503	SMARCA2	168,5853694	0,561868568	0,29776329	1,88696386	0,059165187	0,998209141	G3-G4
ENSG00000080546	SESN1	0,523833315	-0,013328781	0,112568488	-0,11840597	0,905745996	0,998209141	G3-G4
ENSG00000080572	PIH1D3	0,087627603	0,004743913	0,112568488	0,042142459	0,966385133	0,998209141	G3-G4
ENSG00000080573	COL5A3	390,8660623	-0,368368253	0,2490691	-1,478980144	0,139145622	0,998209141	G3-G4
ENSG00000080603	SRCAP	104,6620876	0,135131202	0,26795738	0,5043011	0,614049805	0,998209141	G3-G4
ENSG00000080608	PUM3	0,094205455	0,005471775	0,112568488	0,048608408	0,96123137	0,998209141	G3-G4
ENSG00000080618	CPB2	0,102986324	-0,03851063	0,112568488	-0,342108444	0,732269283	0,998209141	G3-G4
ENSG00000080709	KCNN2	128,1494425	0,140785451	0,25930906	0,542925307	0,587181231	0,998209141	G3-G4
ENSG00000080802	CNOT4	847,8626748	0,056925353	0,264321398	0,215364149	0,829483419	0,998209141	G3-G4
ENSG00000080815	PSEN1	9,847997786	-0,324571208	0,275850265	-1,176620978	0,239346821	0,998209141	G3-G4
ENSG00000080819	CPOX	250,8638968	0,266803577	0,26595647	1,003185134	0,315771544	0,998209141	G3-G4
ENSG00000080822	CLDND1	6,093626371	0,134168857	0,239186256	0,560938824	0,574839242	0,998209141	G3-G4
ENSG00000080823	MOK	3015,81261	0,224501855	0,264149667	0,849903988	0,395378468	0,998209141	G3-G4
ENSG00000080824	HSP90AA1	55,60866598	-0,104106271	0,284083396	-0,366463764	0,714019047	0,998209141	G3-G4
ENSG00000080839	RBL1	121,0928229	-0,083900508	0,249669122	-0,336046793	0,73683558	0,998209141	G3-G4
ENSG00000080845	DLGAP4	0,102986324	-0,03851063	0,112568488	-0,342108444	0,732269283	0,998209141	G3-G4
ENSG00000080854	IGSF9B	31,10526855	0,058424888	0,301111141	0,194030975	0,846151628	0,998209141	G3-G4
ENSG00000080947	CROCCP3	4,697355131	0,197486015	0,222645801	0,886996358	0,375080861	0,998209141	G3-G4
ENSG00000080986	NDC80	68,08511278	-0,120365236	0,295275078	-0,40763764	0,683539726	0,998209141	G3-G4
ENSG00000081014	AP4E1	179,3156023	0,018392908	0,23001557	0,07996375	0,936266087	0,998209141	G3-G4
ENSG00000081019	RSBN1	6,79683232	0,179839433	0,258134885	0,696687829	0,485998177	0,998209141	G3-G4
ENSG00000081026	MAGI3	19,56855673	-0,166321298	0,294233331	-0,565270078	0,571890077	0,998209141	G3-G4
ENSG00000081041	CXCL2	17,24159754	0,521655054	0,290811926	1,793788383	0,072846952	0,998209141	G3-G4
ENSG00000081059	TCF7	455,2307029	-0,152508101	0,258130134	-0,590818665	0,554641927	0,998209141	G3-G4
ENSG00000081087	OSTM1	2,014516191	-0,093436974	0,151503978	-0,616729511	0,537413153	0,998209141	G3-G4
ENSG00000081148	IMPG2	910,0979971	0,144940296	0,223355081	0,648923211	0,516388011	0,998209141	G3-G4
ENSG00000081154	PCNP	55,90606096	-0,211318595	0,301284211	-0,701392861	0,483057876	0,998209141	G3-G4
ENSG00000081177	EXD2	6,457186277	-0,288141064	0,228005481	-1,263746215	0,206321131	0,998209141	G3-G4
ENSG00000081181	ARG2	958,2574676	-0,022661286	0,260912101	-0,086854102	0,930787483	0,998209141	G3-G4
ENSG00000081189	MEF2C	87,67261226	0,139019533	0,291832119	0,476368171	0,633812106	0,998209141	G3-G4
ENSG00000081307	UBA5	4243,26861	0,302935349	0,249060623	1,216311701	0,223866206	0,998209141	G3-G4
ENSG00000081320	STK17B	5,740085831	0,043050965	0,121260477	0,355028824	0,722567997	0,998209141	G3-G4
ENSG00000081377	CDC14B	13,18974864	0,478376214	0,301986334	1,584098879	0,113171219	0,998209141	G3-G4
ENSG00000081386	ZNF510	79,47307262	0,38124706	0,282509086	1,349503712	0,177175229	0,998209141	G3-G4
ENSG00000081665	ZNF506	69,75119542	-0,56492531	0,287326101	-1,966146853	0,04928165	0,998209141	G3-G4
ENSG00000081692	JMJD4	164,5300146	0,106672758	0,26782411	0,39829408	0,690413424	0,998209141	G3-G4
ENSG00000081721	DUSP12	30,53654262	-0,398798726	0,301765918	-1,321549926	0,186318067	0,998209141	G3-G4
ENSG00000081760	AACS	585,1507861	-0,153891152	0,203952496	-0,754544098	0,450522576	0,998209141	G3-G4
ENSG00000081791	KIAA0141	0,404845579	-0,094056857	0,11416498	-0,823867851	0,41001465	0,998209141	G3-G4
ENSG00000081800	SLC13A1	0,809691159	-0,100124344	0,116997444	-0,855782322	0,392118195	0,998209141	G3-G4
ENSG00000081803	CADPS2	90,30126756	-0,195945414	0,261747001	-0,748606146	0,454094627	0,998209141	G3-G4
ENSG00000081870	HSPB11	24,47722027	0,162494384	0,293116921	0,554367122	0,579327622	0,998209141	G3-G4
ENSG00000081913	PHLPP1	2,597901497	0,080800201	0,212350896	0,380503226	0,703571902	0,998209141	G3-G4
ENSG00000081923	ATP8B1	0,067474263	-0,038982167	0,112568488	-0,346297331	0,729119274	0,998209141	G3-G4
ENSG00000081985	IL12RB2	19,79951977	0,25018244	0,303410886	0,824566459	0,409617771	0,998209141	G3-G4
ENSG00000082014	SMARCD3	164,4101047	-0,208633054	0,236540421	-0,882018615	0,377766741	0,998209141	G3-G4
ENSG00000082068	WDR70	2217,271491	-0,130108777	0,25475299	-0,51072522	0,609543479	0,998209141	G3-G4
ENSG00000082074	FYB	158,0441972	0,054187472	0,221325805	0,244831243	0,806587102	0,998209141	G3-G4
ENSG00000082146	STRADB	1371,046142	0,190927137	0,228708919	0,834804072	0,403828033	0,998209141	G3-G4
ENSG00000082153	BZW1	0,456454253	0,041106348	0,114780742	0,358129308	0,720246547	0,998209141	G3-G4
ENSG00000082175	PGR	1,680495395	-0,235108562	0,179120144	-1,312574661	0,189326313	0,998209141	G3-G4
ENSG00000082196	C1QTNF3	364,5336359	-0,194334447	0,231152992	-0,840717849	0,400506019	0,998209141	G3-G4
ENSG00000082212	ME2	164,0396663	0,163284265	0,248961035	0,655862733	0,511912448	0,998209141	G3-G4
ENSG00000082213	C5orf22	334,904173	-0,042115725	0,240204674	-0,175332663	0,860818248	0,998209141	G3-G4
ENSG00000082258	CCNT2	98,58748178	-0,270322281	0,295467613	-0,914896486	0,360245975	0,998209141	G3-G4
ENSG00000082269	FAM135A	2,122945926	0,052731215	0,12920459	0,40812184	0,683184227	0,998209141	G3-G4
ENSG00000082293	COL19A1	13,58440741	0,186358283	0,263870314	0,706249521	0,480032979	0,998209141	G3-G4
ENSG00000082438	COBLL1	1,388553651	0,162700191	0,156384602	1,040384978	0,298161078	0,998209141	G3-G4
ENSG00000082458	DLG3	0,090585118	0,005169077	0,112568488	0,045919399	0,963374492	0,998209141	G3-G4
ENSG00000082482	KCNK2	0,608027459	0,070882717	0,115924123	0,611457866	0,540896504	0,998209141	G3-G4
ENSG00000082497	SERTAD4	59,84026952	0,324316524	0,301103314	1,077093837	0,281438346	0,998209141	G3-G4
ENSG00000082512	TRAF5	151,3754471	0,090748441	0,238404339	0,380649285	0,703463506	0,998209141	G3-G4
ENSG00000082515	MRPL22	62,67392895	0,291679072	0,300218201	0,971556926	0,33127102	0,998209141	G3-G4
ENSG00000082516	GEMIN5	93,2622969	-0,019132445	0,2817331	-0,067909823	0,945857419	0,998209141	G3-G4
ENSG00000082641	NFE2L1	89,83025226	0,115042818	0,266303493	0,431998905	0,665742209	0,998209141	G3-G4
ENSG00000082701	GSK3B	16,35600619	-0,183072449	0,275834485	-0,663703993	0,506879783	0,998209141	G3-G4
ENSG00000082781	ITGB5	109,1512532	-0,042612141	0,275351059	-0,154755681	0,877013931	0,998209141	G3-G4
ENSG00000082805	ERC1	348,587275	-0,081655978	0,244674781	-0,33373271	0,738581264	0,998209141	G3-G4
ENSG00000082898	XPO1	950,7101343	-0,047738494	0,248862165	-0,191827046	0,847877685	0,998209141	G3-G4
ENSG00000082996	RNF13	0,444333311	-0,092813858	0,113639075	-0,816742462	0,41407562	0,998209141	G3-G4
ENSG00000083067	TRPM3	44,53081648	0,203890168	0,300818508	0,677784654	0,497908242	0,998209141	G3-G4
ENSG00000083093	PALB2	91,26099257	-0,296522505	0,27683969	-1,071098238	0,28412526	0,998209141	G3-G4
ENSG00000083097	DOPEY1	207,0655041	-0,078563243	0,247711415	-0,317156328	0,751124985	0,998209141	G3-G4
ENSG00000083099	LYRM2	70,05997526	0,387241541	0,289210103	1,338962701	0,180582816	0,998209141	G3-G4
ENSG00000083123	BCKDHB	230,8996249	0,112018531	0,265016599	0,422684963	0,672525128	0,998209141	G3-G4
ENSG00000083168	KAT6A	936,1372756	-0,097487629	0,283514319	-0,343854342	0,73095583	0,998209141	G3-G4
ENSG00000083223	ZCCHC6	179,3247176	-0,141489211	0,277668641	-0,509561363	0,610358798	0,998209141	G3-G4
ENSG00000083290	ULK2	320,1015346	-0,065179963	0,215358363	-0,302658148	0,762150396	0,998209141	G3-G4
ENSG00000083312	TNPO1	339,1918209	-0,267265128	0,238588723	-1,120191784	0,262632044	0,998209141	G3-G4
ENSG00000083444	PLOD1	23,51926334	0,450797402	0,297737011	1,514079155	0,130005765	0,998209141	G3-G4
ENSG00000083454	P2RX5	106,780376	0,091534165	0,2925518	0,312881908	0,754370384	0,998209141	G3-G4
ENSG00000083457	ITGAE	211,0651162	0,127487328	0,273854572	0,465529303	0,641552457	0,998209141	G3-G4
ENSG00000083520	DIS3	90,03730578	0,252006128	0,27078839	0,930638599	0,352040541	0,998209141	G3-G4
ENSG00000083535	PIBF1	36,05532614	0,048979308	0,299979432	0,163275554	0,870301481	0,998209141	G3-G4
ENSG00000083544	TDRD3	37,70052934	-0,253649114	0,290620708	-0,872784034	0,382780804	0,998209141	G3-G4
ENSG00000083635	NUFIP1	427,2798097	0,088665307	0,234307398	0,378414459	0,705122728	0,998209141	G3-G4
ENSG00000083642	PDS5B	87,18119929	0,15765408	0,298781093	0,527657486	0,597737086	0,998209141	G3-G4
ENSG00000083720	OXCT1	55,03495653	-0,242718898	0,28742563	-0,844458087	0,398413475	0,998209141	G3-G4
ENSG00000083750	RRAGB	605,6719666	0,175418545	0,253363572	0,692358983	0,488711917	0,998209141	G3-G4
ENSG00000083799	CYLD	14,68682507	0,305910464	0,298843707	1,023646999	0,306002038	0,998209141	G3-G4
ENSG00000083807	SLC27A5	88,43533721	-0,115398176	0,254788802	-0,452916983	0,650608522	0,998209141	G3-G4
ENSG00000083812	ZNF324	63,83209469	0,451585751	0,285753254	1,58033459	0,114030262	0,998209141	G3-G4
ENSG00000083814	ZNF671	8,989195771	0,071785735	0,260463199	0,275607977	0,782849182	0,998209141	G3-G4
ENSG00000083817	ZNF416	42,69584051	-0,094920847	0,300468814	-0,315909148	0,752071468	0,998209141	G3-G4
ENSG00000083838	ZNF446	66,06866449	-0,129536258	0,293374297	-0,441539221	0,658822674	0,998209141	G3-G4
ENSG00000083844	ZNF264	4894,994417	0,118630158	0,245096386	0,484014309	0,628375714	0,998209141	G3-G4
ENSG00000083845	RPS5	0,834724594	0,027379091	0,117177687	0,233654477	0,815253232	0,998209141	G3-G4
ENSG00000083857	FAT1	247,4643888	0,233103627	0,265224769	0,878890866	0,379460452	0,998209141	G3-G4
ENSG00000083896	YTHDC1	332,8992887	-0,090462489	0,224589343	-0,402790659	0,687102234	0,998209141	G3-G4
ENSG00000083937	CHMP2B	1276,629801	-0,081872959	0,285086908	-0,287185967	0,773969931	0,998209141	G3-G4
ENSG00000084070	SMAP2	315,1002723	0,117677563	0,273193812	0,430747542	0,666651947	0,998209141	G3-G4
ENSG00000084073	ZMPSTE24	572,9212084	0,36234106	0,249397644	1,452864808	0,146261294	0,998209141	G3-G4
ENSG00000084090	STARD7	295,6869194	0,049040754	0,227796839	0,215282857	0,829546794	0,998209141	G3-G4
ENSG00000084092	NOA1	328,5772447	0,097207815	0,25026809	0,388414739	0,697709138	0,998209141	G3-G4
ENSG00000084093	REST	185,5343242	0,171473753	0,301544633	0,568651316	0,569592793	0,998209141	G3-G4
ENSG00000084110	HAL	199,4669285	-0,320942528	0,262272991	-1,223696451	0,221066759	0,998209141	G3-G4
ENSG00000084112	SSH1	2666,231388	0,161843482	0,273093113	0,592631136	0,553428037	0,998209141	G3-G4
ENSG00000084207	GSTP1	2566,149699	0,049099265	0,24437076	0,200921193	0,840760196	0,998209141	G3-G4
ENSG00000084234	APLP2	60,0773823	-0,085323542	0,286852605	-0,297447333	0,766125011	0,998209141	G3-G4
ENSG00000084444	FAM234B	0,504653327	-0,014258867	0,112568488	-0,126668369	0,899202882	0,998209141	G3-G4
ENSG00000084453	SLCO1A2	387,7563969	-0,045819392	0,234744069	-0,195188711	0,845245217	0,998209141	G3-G4
ENSG00000084463	WBP11	795,7079756	0,055526464	0,258684373	0,214649472	0,83004062	0,998209141	G3-G4
ENSG00000084623	EIF3I	0,525345835	0,062507747	0,115355663	0,541869778	0,587908218	0,998209141	G3-G4
ENSG00000084636	COL16A1	1,71851144	-0,105494026	0,12039059	-0,87626471	0,380886145	0,998209141	G3-G4
ENSG00000084674	APOB	351,5220001	-0,160993927	0,268946272	-0,598609996	0,549432989	0,998209141	G3-G4
ENSG00000084676	NCOA1	23,86362673	-0,47569914	0,297589774	-1,598506339	0,109930336	0,998209141	G3-G4
ENSG00000084693	AGBL5	0,318837292	-0,057975103	0,112568488	-0,515020712	0,606538547	0,998209141	G3-G4
ENSG00000084710	EFR3B	7,366334572	0,281599529	0,241703633	1,165061217	0,243994214	0,998209141	G3-G4
ENSG00000084731	KIF3C	1536,725799	-0,212706044	0,277496416	-0,766518168	0,443368046	0,998209141	G3-G4
ENSG00000084733	RAB10	0,42962786	-0,038036674	0,112568488	-0,337898061	0,735440009	0,998209141	G3-G4
ENSG00000084734	GCKR	2001,988784	0,120616269	0,211892781	0,569232554	0,569198331	0,998209141	G3-G4
ENSG00000084754	HADHA	9,139758336	0,148243092	0,284418955	0,521213826	0,602217823	0,998209141	G3-G4
ENSG00000084764	MAPRE3	88,59204475	0,16862262	0,265738095	0,634544399	0,525725601	0,998209141	G3-G4
ENSG00000084774	CAD	86,06544848	0,154563894	0,301712896	0,512287993	0,608449467	0,998209141	G3-G4
ENSG00000085063	CD59	66,12497692	0,221138359	0,285712439	0,773989258	0,438937144	0,998209141	G3-G4
ENSG00000085117	CD82	32,84876063	-0,080202493	0,302420045	-0,265202304	0,79085362	0,998209141	G3-G4
ENSG00000085185	BCORL1	909,6985855	0,160161516	0,198224159	0,807981814	0,419101052	0,998209141	G3-G4
ENSG00000085224	ATRX	78,1242759	-0,025310947	0,287073583	-0,088168849	0,929742476	0,998209141	G3-G4
ENSG00000085231	AK6	6052,795974	-0,242617295	0,26770223	-0,906295383	0,364779529	0,998209141	G3-G4
ENSG00000085265	FCN1	147,6499598	0,077651555	0,27522484	0,282138616	0,777837224	0,998209141	G3-G4
ENSG00000085274	MYNN	2,302402636	0,119696218	0,184302477	0,649455286	0,516044139	0,998209141	G3-G4
ENSG00000085276	MECOM	477,83714	0,196323638	0,219542018	0,89424175	0,371192559	0,998209141	G3-G4
ENSG00000085365	SCAMP1	186,7627709	-0,020949266	0,24962434	-0,083923171	0,933117517	0,998209141	G3-G4
ENSG00000085377	PREP	12,04997838	-0,139971408	0,285514805	-0,490242208	0,623962517	0,998209141	G3-G4
ENSG00000085382	HACE1	238,401524	0,166843158	0,263503302	0,633172933	0,526620719	0,998209141	G3-G4
ENSG00000085415	SEH1L	141,1944291	0,435780596	0,258516806	1,685695419	0,09185448	0,998209141	G3-G4
ENSG00000085433	WDR47	580,3719152	0,073437327	0,259472876	0,283025063	0,777157624	0,998209141	G3-G4
ENSG00000085449	WDFY1	8,493000624	-0,09108441	0,230200256	-0,395674666	0,692345047	0,998209141	G3-G4
ENSG00000085465	OVGP1	316,8405597	-0,161273286	0,259035096	-0,622592416	0,533552396	0,998209141	G3-G4
ENSG00000085491	SLC25A24	120,7331199	0,240157517	0,257273516	0,933471584	0,350576536	0,998209141	G3-G4
ENSG00000085511	MAP3K4	2080,431234	-0,260077878	0,282272424	-0,921371897	0,356856296	0,998209141	G3-G4
ENSG00000085514	PILRA	1,670390684	0,021248319	0,156070941	0,136145264	0,891706445	0,998209141	G3-G4
ENSG00000085552	IGSF9	3,530101957	-0,085067386	0,218828345	-0,388740253	0,697468302	0,998209141	G3-G4
ENSG00000085563	ABCB1	13,66446966	-0,081817098	0,288788702	-0,283311284	0,776938228	0,998209141	G3-G4
ENSG00000085644	ZNF213	278,4583541	0,019910006	0,29080465	0,068465226	0,9454153	0,998209141	G3-G4
ENSG00000085662	AKR1B1	765,728592	0,319939802	0,238696773	1,34036082	0,180128067	0,998209141	G3-G4
ENSG00000085719	CPNE3	197,3322774	-0,026866212	0,281028025	-0,09559976	0,923838456	0,998209141	G3-G4
ENSG00000085721	RRN3	28,64149887	0,072268775	0,278642303	0,259360385	0,795357192	0,998209141	G3-G4
ENSG00000085733	CTTN	0,42962786	-0,038036674	0,112568488	-0,337898061	0,735440009	0,998209141	G3-G4
ENSG00000085741	WNT11	129,2142203	-0,168880303	0,246400266	-0,685390102	0,493097789	0,998209141	G3-G4
ENSG00000085760	MTIF2	82,22361744	0,203477723	0,301073522	0,675840643	0,499141827	0,998209141	G3-G4
ENSG00000085788	DDHD2	0,794024005	-0,099429359	0,116678148	-0,852167783	0,394120975	0,998209141	G3-G4
ENSG00000085831	TTC39A	721,4971738	0,240534355	0,232058565	1,036524357	0,299957582	0,998209141	G3-G4
ENSG00000085832	EPS15	10,12321626	0,13089248	0,232421731	0,563167997	0,573320493	0,998209141	G3-G4
ENSG00000085840	ORC1	105,7855483	0,064742259	0,300494617	0,215452309	0,829414691	0,998209141	G3-G4
ENSG00000085871	MGST2	112,6498321	-0,077196234	0,261128503	-0,295625461	0,767516127	0,998209141	G3-G4
ENSG00000085872	CHERP	107,2195792	-0,233036855	0,282303511	-0,825483376	0,409097217	0,998209141	G3-G4
ENSG00000085978	ATG16L1	139,2002117	0,273470904	0,25819282	1,059173159	0,289520927	0,998209141	G3-G4
ENSG00000085982	USP40	31,82690704	-0,63374932	0,301093944	-2,104822544	0,035306758	0,998209141	G3-G4
ENSG00000085998	POMGNT1	0,37682182	0,072359255	0,113686606	0,636480037	0,524463589	0,998209141	G3-G4
ENSG00000085999	RAD54L	46,64066888	-0,435789901	0,292669401	-1,489017642	0,136482723	0,998209141	G3-G4
ENSG00000086015	MAST2	1427,305912	-0,031980699	0,240923844	-0,132741941	0,894397472	0,998209141	G3-G4
ENSG00000086061	DNAJA1	899,4328437	0,130892725	0,287237635	0,455694899	0,648609391	0,998209141	G3-G4
ENSG00000086062	B4GALT1	370,3638401	0,141974921	0,252760854	0,561696637	0,574322726	0,998209141	G3-G4
ENSG00000086065	CHMP5	276,0458782	0,050728787	0,252508177	0,200899581	0,840777095	0,998209141	G3-G4
ENSG00000086102	NFX1	178,018632	-0,012392574	0,233947667	-0,052971564	0,957754565	0,998209141	G3-G4
ENSG00000086189	DIMT1	58,12910485	0,370104768	0,295869159	1,250906884	0,210968452	0,998209141	G3-G4
ENSG00000086200	IPO11	0,134948526	-0,058728216	0,112568488	-0,52171098	0,601871579	0,998209141	G3-G4
ENSG00000086200	IPO11	0,134948526	-0,058728216	0,112568488	-0,52171098	0,601871579	0,998209141	G3-G4
ENSG00000086205	FOLH1	212,9836458	-0,357539299	0,253929881	-1,408023731	0,159124043	0,998209141	G3-G4
ENSG00000086232	EIF2AK1	8,08604119	0,059214418	0,286058435	0,207001127	0,836008978	0,998209141	G3-G4
ENSG00000086288	NME8	0,276133796	-0,034757465	0,112694619	-0,30842169	0,75776148	0,998209141	G3-G4
ENSG00000086289	EPDR1	829,7272055	-0,278001797	0,261025176	-1,06503825	0,286858621	0,998209141	G3-G4
ENSG00000086300	SNX10	119,5050288	-0,182940029	0,26686891	-0,685505211	0,493025173	0,998209141	G3-G4
ENSG00000086475	SEPHS1	325,8393373	0,0467055	0,211397077	0,220937304	0,825141251	0,998209141	G3-G4
ENSG00000086504	MRPL28	21,5043095	-0,079081739	0,275281444	-0,287275952	0,773901034	0,998209141	G3-G4
ENSG00000086544	ITPKC	0,282616365	0,054048683	0,112691189	0,479617645	0,631499297	0,998209141	G3-G4
ENSG00000086548	CEACAM6	4,44517518	0,029132113	0,190415252	0,152992537	0,878404161	0,998209141	G3-G4
ENSG00000086570	FAT2	328,1541953	0,233064963	0,223499017	1,042800844	0,297040541	0,998209141	G3-G4
ENSG00000086589	RBM22	1166,269045	0,075628313	0,210678213	0,35897548	0,719613432	0,998209141	G3-G4
ENSG00000086598	TMED2	70,27476207	-0,243794263	0,275813107	-0,883911086	0,376744212	0,998209141	G3-G4
ENSG00000086619	ERO1B	1,108177706	-0,035106884	0,124860161	-0,281169623	0,778580303	0,998209141	G3-G4
ENSG00000086696	HSD17B2	93,01890212	0,291989164	0,291463148	1,001804742	0,316437907	0,998209141	G3-G4
ENSG00000086712	TXLNG	1,118191594	-0,097565848	0,127466204	-0,765425222	0,444018379	0,998209141	G3-G4
ENSG00000086717	PPEF1	1071,575448	-0,079401368	0,285363243	-0,278246654	0,780823024	0,998209141	G3-G4
ENSG00000086730	LAT2	560,3223401	-0,268061583	0,244371778	-1,096941658	0,272666897	0,998209141	G3-G4
ENSG00000086758	HUWE1	120,7942666	0,217853367	0,272340599	0,799929824	0,423751457	0,998209141	G3-G4
ENSG00000086827	ZW10	75,20456876	-0,288936874	0,276050573	-1,046680941	0,295246757	0,998209141	G3-G4
ENSG00000086848	ALG9	0,876829601	0,112471873	0,122018904	0,921757773	0,356654938	0,998209141	G3-G4
ENSG00000086967	MYBPC2	0,517255463	-0,014056643	0,112568488	-0,124871918	0,90062495	0,998209141	G3-G4
ENSG00000086991	NOX4	109,5689098	-0,257189534	0,292137263	-0,880372229	0,378657696	0,998209141	G3-G4
ENSG00000087008	ACOX3	71,27596936	-0,053364622	0,293827297	-0,181619006	0,855881732	0,998209141	G3-G4
ENSG00000087053	MTMR2	3458,756536	0,234810215	0,283329174	0,828754103	0,407243564	0,998209141	G3-G4
ENSG00000087074	PPP1R15A	0,078942017	-0,038916495	0,112568488	-0,345713933	0,729557712	0,998209141	G3-G4
ENSG00000087076	HSD17B14	16,56384103	-0,012455173	0,297568507	-0,041856488	0,966613104	0,998209141	G3-G4
ENSG00000087077	TRIP6	0,955218051	0,086728993	0,117544122	0,737842023	0,460610454	0,998209141	G3-G4
ENSG00000087085	ACHE	38894,77653	-0,072415618	0,283149359	-0,255750598	0,798143422	0,998209141	G3-G4
ENSG00000087086	FTL	311,6236458	0,282514231	0,265952519	1,062273192	0,288111681	0,998209141	G3-G4
ENSG00000087087	SRRT	28,47373997	0,373916493	0,302550492	1,235881294	0,216502691	0,998209141	G3-G4
ENSG00000087095	NLK	476,2016628	-0,016921126	0,237107645	-0,071364742	0,94310747	0,998209141	G3-G4
ENSG00000087111	PIGS	1,322781162	0,124656499	0,149405155	0,834352064	0,404082621	0,998209141	G3-G4
ENSG00000087116	ADAMTS2	0,497102123	-0,057782723	0,112568488	-0,513311709	0,607733295	0,998209141	G3-G4
ENSG00000087128	TMPRSS11E	84,03939665	-0,264867955	0,260721702	-1,015902982	0,309675589	0,998209141	G3-G4
ENSG00000087152	ATXN7L3	244,9624346	0,309288271	0,236703596	1,306647962	0,191332299	0,998209141	G3-G4
ENSG00000087157	PGS1	859,7966525	0,140154182	0,223044241	0,628369427	0,529761961	0,998209141	G3-G4
ENSG00000087191	PSMC5	118,6186114	-0,07672418	0,265092255	-0,289424448	0,772256589	0,998209141	G3-G4
ENSG00000087206	UIMC1	16,79879149	-0,032212115	0,164643669	-0,195647456	0,844886114	0,998209141	G3-G4
ENSG00000087237	CETP	0,399544091	-0,052543377	0,113851912	-0,46150632	0,644435388	0,998209141	G3-G4
ENSG00000087245	MMP2	0,23682605	-0,079005302	0,112718224	-0,700909748	0,48335934	0,998209141	G3-G4
ENSG00000087250	MT3	575,2737818	-0,260817756	0,232974143	-1,119513745	0,26292103	0,998209141	G3-G4
ENSG00000087253	LPCAT2	0,935188031	0,038438178	0,120178606	0,319842099	0,749088032	0,998209141	G3-G4
ENSG00000087258	GNAO1	169,6309971	0,051040313	0,247627807	0,206117047	0,836699483	0,998209141	G3-G4
ENSG00000087263	OGFOD1	1109,13547	-0,02049467	0,247595892	-0,082774677	0,934030705	0,998209141	G3-G4
ENSG00000087266	SH3BP2	61,16465646	0,283974975	0,273456179	1,038466113	0,299053104	0,998209141	G3-G4
ENSG00000087269	NOP14	423,573716	0,069081793	0,224566621	0,307622714	0,758369435	0,998209141	G3-G4
ENSG00000087274	ADD1	4,948301452	0,166238407	0,236270048	0,703594927	0,481685071	0,998209141	G3-G4
ENSG00000087299	L2HGDH	54,6229267	0,213347484	0,298622905	0,714437776	0,47495652	0,998209141	G3-G4
ENSG00000087301	TXNDC16	0,317302679	-0,078970698	0,112716085	-0,700616046	0,483542662	0,998209141	G3-G4
ENSG00000087303	NID2	190,6846026	-0,07632558	0,228171464	-0,334509751	0,737994934	0,998209141	G3-G4
ENSG00000087338	GMCL1	752,4375752	-0,066053572	0,207382975	-0,318510101	0,750098034	0,998209141	G3-G4
ENSG00000087365	SF3B2	69,24815258	0,185895901	0,294959047	0,630243089	0,528535552	0,998209141	G3-G4
ENSG00000087448	KLHL42	1515,50922	0,149051308	0,235621592	0,632587643	0,527002958	0,998209141	G3-G4
ENSG00000087460	GNAS	401,3094009	0,029853547	0,247440765	0,120649266	0,903968845	0,998209141	G3-G4
ENSG00000087470	DNM1L	1,681846177	-0,213211271	0,192357678	-1,108410507	0,267684569	0,998209141	G3-G4
ENSG00000087495	PHACTR3	138,612057	0,103885111	0,277181086	0,374791485	0,707815547	0,998209141	G3-G4
ENSG00000087502	ERGIC2	16,33558125	-0,046832932	0,292069557	-0,160348557	0,87260651	0,998209141	G3-G4
ENSG00000087586	AURKA	87,60637857	0,116248408	0,29367961	0,395834114	0,692227409	0,998209141	G3-G4
ENSG00000087589	CASS4	1,314414052	0,112896741	0,118447243	0,953139459	0,340519416	0,998209141	G3-G4
ENSG00000087842	PIR	26,0801849	-0,118481173	0,294105427	-0,402852726	0,68705657	0,998209141	G3-G4
ENSG00000087884	AAMDC	28,17751021	-0,032786437	0,302460839	-0,108398947	0,913679236	0,998209141	G3-G4
ENSG00000087903	RFX2	43,31672969	-0,253377549	0,291439067	-0,869401455	0,384627587	0,998209141	G3-G4
ENSG00000087995	METTL2A	0,506723103	-0,096146075	0,115100677	-0,83532154	0,403536693	0,998209141	G3-G4
ENSG00000088002	SULT2B1	36,17299009	-0,342440755	0,295222613	-1,159940804	0,246072908	0,998209141	G3-G4
ENSG00000088038	CNOT3	7,906159502	0,049782552	0,259498712	0,191841229	0,847866575	0,998209141	G3-G4
ENSG00000088053	GP6	42,20865897	-0,324270627	0,301418161	-1,075816486	0,282009338	0,998209141	G3-G4
ENSG00000088179	PTPN4	347,773412	-0,163703875	0,227496278	-0,719589244	0,471777936	0,998209141	G3-G4
ENSG00000088205	DDX18	35,27512559	-0,245354793	0,286942027	-0,855067469	0,392513798	0,998209141	G3-G4
ENSG00000088247	KHSRP	2,858980825	-0,03546233	0,227814699	-0,155663048	0,876298625	0,998209141	G3-G4
ENSG00000088256	GNA11	6,59919732	-0,643100645	0,255173879	-2,520244816	0,011727324	0,998209141	G3-G4
ENSG00000088280	ASAP3	320,4040025	-0,015697484	0,244069994	-0,0643155	0,948719012	0,998209141	G3-G4
ENSG00000088298	EDEM2	5,198989346	-0,155837709	0,191326266	-0,814512886	0,415351193	0,998209141	G3-G4
ENSG00000088305	DNMT3B	0,300101867	0,058727475	0,113152709	0,519010772	0,60375323	0,998209141	G3-G4
ENSG00000088320	REM1	6,346936016	0,407797207	0,245036586	1,664229875	0,0960665	0,998209141	G3-G4
ENSG00000088325	TPX2	0,525765621	0,084366836	0,115303108	0,731696112	0,46435407	0,998209141	G3-G4
ENSG00000088340	FER1L4	117,5505782	0,244393696	0,275155326	0,888202671	0,374431742	0,998209141	G3-G4
ENSG00000088356	PDRG1	4,122233728	0,398252853	0,208975421	1,905740162	0,056683926	0,998209141	G3-G4
ENSG00000088367	EPB41L1	3,377103562	0,039160965	0,180654515	0,216772692	0,828385494	0,998209141	G3-G4
ENSG00000088387	DOCK9	594,8364449	0,302785559	0,231325614	1,308914968	0,190563156	0,998209141	G3-G4
ENSG00000088448	ANKRD10	47,43748486	0,096893827	0,301963928	0,320878814	0,74830223	0,998209141	G3-G4
ENSG00000088451	TGDS	2,202303266	0,163184032	0,175114454	0,931870722	0,35140334	0,998209141	G3-G4
ENSG00000088538	DOCK3	217,9662678	-0,17845633	0,258358701	-0,690730868	0,489734687	0,998209141	G3-G4
ENSG00000088682	COQ9	12,46264775	0,505810391	0,246653755	2,050690008	0,040297145	0,998209141	G3-G4
ENSG00000088726	TMEM40	23,89347658	-0,188008646	0,294545904	-0,638299984	0,523278422	0,998209141	G3-G4
ENSG00000088727	KIF9	29,19227574	-0,113076367	0,302462992	-0,37385191	0,708514496	0,998209141	G3-G4
ENSG00000088766	CRLS1	3,052987017	-0,351158032	0,233491697	-1,50394227	0,132596232	0,998209141	G3-G4
ENSG00000088808	PPP1R13B	42,61791822	-0,222520021	0,297378236	-0,74827272	0,454295676	0,998209141	G3-G4
ENSG00000088812	ATRN	38,75907049	0,277296353	0,228788761	1,212019121	0,225505061	0,998209141	G3-G4
ENSG00000088826	SMOX	75,62726165	0,233091283	0,299621693	0,777951957	0,436597336	0,998209141	G3-G4
ENSG00000088827	SIGLEC1	425,0687984	0,032453468	0,236755058	0,137076133	0,890970617	0,998209141	G3-G4
ENSG00000088833	NSFL1C	0,38790099	-0,092680866	0,113581251	-0,815987363	0,414507363	0,998209141	G3-G4
ENSG00000088836	SLC4A11	54,89562925	0,230705409	0,298676109	0,772426727	0,439861729	0,998209141	G3-G4
ENSG00000088854	C20orf194	33,83836596	0,263762579	0,302527008	0,871864569	0,383282265	0,998209141	G3-G4
ENSG00000088876	ZNF343	0,102986324	-0,03851063	0,112568488	-0,342108444	0,732269283	0,998209141	G3-G4
ENSG00000088881	EBF4	1,203558125	-0,084477319	0,118115443	-0,71520977	0,474479433	0,998209141	G3-G4
ENSG00000088882	CPXM1	221,012179	-0,366332009	0,253882162	-1,442921417	0,149042609	0,998209141	G3-G4
ENSG00000088888	MAVS	0,296557767	-0,034725877	0,11269471	-0,308141146	0,757974933	0,998209141	G3-G4
ENSG00000088899	LZTS3	847,5606242	-0,04877096	0,20878696	-0,233591981	0,815301754	0,998209141	G3-G4
ENSG00000088930	XRN2	90,2004608	0,263570331	0,296745094	0,888204512	0,374430752	0,998209141	G3-G4
ENSG00000088970	KIZ	454,0925798	-0,145107638	0,264265712	-0,549097485	0,582938551	0,998209141	G3-G4
ENSG00000088986	DYNLL1	694,194273	0,151314754	0,217170528	0,696755472	0,485955837	0,998209141	G3-G4
ENSG00000089006	SNX5	6061,248221	0,095723752	0,21785794	0,439386105	0,660381793	0,998209141	G3-G4
ENSG00000089009	RPL6	8,14446575	0,335828845	0,239895513	1,399896316	0,16154437	0,998209141	G3-G4
ENSG00000089012	SIRPG	72,97395087	-0,092390105	0,284084441	-0,325220573	0,745014139	0,998209141	G3-G4
ENSG00000089022	MAPKAPK5	465,5224652	-0,143144464	0,254498677	-0,562456613	0,573804956	0,998209141	G3-G4
ENSG00000089041	P2RX7	71,47968538	0,100703313	0,262787982	0,383211255	0,701563133	0,998209141	G3-G4
ENSG00000089048	ESF1	46,62879412	0,268409278	0,296777933	0,904411171	0,365777417	0,998209141	G3-G4
ENSG00000089050	RBBP9	921,1890568	0,046659318	0,198248999	0,235357142	0,813931547	0,998209141	G3-G4
ENSG00000089053	ANAPC5	388,7963223	-0,262711829	0,246595611	-1,065354845	0,286715382	0,998209141	G3-G4
ENSG00000089060	SLC8B1	940,2302095	0,047572791	0,205612836	0,231370728	0,817026804	0,998209141	G3-G4
ENSG00000089063	TMEM230	12,08027657	0,180974102	0,280264195	0,6457268	0,518456301	0,998209141	G3-G4
ENSG00000089091	DZANK1	120,466415	0,178835294	0,284387774	0,628843114	0,529451771	0,998209141	G3-G4
ENSG00000089094	KDM2B	60,95818458	-0,075245892	0,275927043	-0,272702128	0,785082198	0,998209141	G3-G4
ENSG00000089123	TASP1	1637,025039	-0,023591217	0,292014791	-0,080787746	0,935610753	0,998209141	G3-G4
ENSG00000089127	OAS1	184,8754696	-0,125161637	0,260344769	-0,480753415	0,630691763	0,998209141	G3-G4
ENSG00000089154	GCN1	7596,525307	0,141536137	0,274941209	0,514786916	0,606701929	0,998209141	G3-G4
ENSG00000089157	RPLP0	172,7505745	-0,030704938	0,299935323	-0,102371863	0,918461516	0,998209141	G3-G4
ENSG00000089159	PXN	0,134948526	-0,058728216	0,112568488	-0,52171098	0,601871579	0,998209141	G3-G4
ENSG00000089163	SIRT4	140,986915	-0,181997787	0,259345814	-0,70175718	0,482830607	0,998209141	G3-G4
ENSG00000089169	RPH3A	88,81937642	-0,071441901	0,288269651	-0,247830117	0,804265852	0,998209141	G3-G4
ENSG00000089177	KIF16B	141,0323624	0,390548826	0,271296016	1,439567124	0,149989907	0,998209141	G3-G4
ENSG00000089195	TRMT6	0,883290277	0,039092279	0,1173676	0,33307556	0,739077248	0,998209141	G3-G4
ENSG00000089199	CHGB	615,971817	0,195027354	0,278997248	0,699029667	0,484533491	0,998209141	G3-G4
ENSG00000089220	PEBP1	0,85925572	-0,05683723	0,112568488	-0,504912438	0,613620337	0,998209141	G3-G4
ENSG00000089225	TBX5	252,3398045	0,113114982	0,266048073	0,425167456	0,670714607	0,998209141	G3-G4
ENSG00000089234	BRAP	1,473560777	-0,179151001	0,160530811	-1,115991382	0,264425823	0,998209141	G3-G4
ENSG00000089250	NOS1	949,4261204	-0,072667441	0,191537759	-0,379389638	0,704398544	0,998209141	G3-G4
ENSG00000089280	FUS	611,981912	0,116602589	0,227834047	0,511787378	0,608799825	0,998209141	G3-G4
ENSG00000089289	IGBP1	1817,31341	0,040217272	0,206018177	0,195212248	0,845226791	0,998209141	G3-G4
ENSG00000089327	FXYD5	89,56773111	-0,016829954	0,297887441	-0,056497694	0,954945332	0,998209141	G3-G4
ENSG00000089335	ZNF302	255,7819919	-0,355980042	0,278751175	-1,277053065	0,201583514	0,998209141	G3-G4
ENSG00000089351	GRAMD1A	0,157884033	-0,058596872	0,112568488	-0,520544182	0,602684342	0,998209141	G3-G4
ENSG00000089356	FXYD3	0,205972649	-0,057785143	0,112568488	-0,513333204	0,607718261	0,998209141	G3-G4
ENSG00000089472	HEPH	115,4003211	-0,039629789	0,287966762	-0,137619317	0,890541288	0,998209141	G3-G4
ENSG00000089486	CDIP1	2,501051771	-0,067365373	0,219298245	-0,307186102	0,758701724	0,998209141	G3-G4
ENSG00000089505	CMTM1	0,102986324	-0,03851063	0,112568488	-0,342108444	0,732269283	0,998209141	G3-G4
ENSG00000089558	KCNH4	616,8823512	-0,206082385	0,233992507	-0,880722155	0,378468222	0,998209141	G3-G4
ENSG00000089597	GANAB	297,939846	-0,059607676	0,268724026	-0,221817441	0,824456002	0,998209141	G3-G4
ENSG00000089639	GMIP	9,640440263	0,209063078	0,241041996	0,86733051	0,385760944	0,998209141	G3-G4
ENSG00000089685	BIRC5	1,582773528	-0,168917057	0,147157086	-1,147868999	0,251022648	0,998209141	G3-G4
ENSG00000089692	LAG3	605,1235205	0,044004329	0,235634192	0,186748486	0,851857838	0,998209141	G3-G4
ENSG00000089693	MLF2	6,680297648	0,022882638	0,257749027	0,088778755	0,929257742	0,998209141	G3-G4
ENSG00000089723	OTUB2	663,059342	0,075382128	0,25002501	0,301498349	0,763034509	0,998209141	G3-G4
ENSG00000089737	DDX24	80,47497419	0,249675065	0,270752562	0,922152178	0,356449203	0,998209141	G3-G4
ENSG00000089775	ZBTB25	1656,6166	0,030919584	0,248297521	0,124526348	0,90089854	0,998209141	G3-G4
ENSG00000089820	ARHGAP4	1,100424462	0,154573572	0,137074234	1,12766322	0,259462176	0,998209141	G3-G4
ENSG00000089847	ANKRD24	27,58207681	0,552757499	0,297107692	1,860461758	0,062820224	0,998209141	G3-G4
ENSG00000089876	DHX32	228,9042583	0,083503835	0,238896923	0,349539183	0,72668456	0,998209141	G3-G4
ENSG00000089902	RCOR1	237,41829	0,16873355	0,249879621	0,675259348	0,499511007	0,998209141	G3-G4
ENSG00000089916	GPATCH2L	76,45755219	-0,268559421	0,276366248	-0,97175188	0,331174	0,998209141	G3-G4
ENSG00000090006	LTBP4	394,0235331	0,063925009	0,271954607	0,235057642	0,814163994	0,998209141	G3-G4
ENSG00000090013	BLVRB	31,9059325	-0,54240661	0,292546561	-1,854086436	0,063726795	0,998209141	G3-G4
ENSG00000090020	SLC9A1	342,278808	0,175062001	0,217770959	0,803881298	0,421465532	0,998209141	G3-G4
ENSG00000090054	SPTLC1	1070,976141	0,132582016	0,225411646	0,588177312	0,556413285	0,998209141	G3-G4
ENSG00000090060	PAPOLA	257,0144208	-0,200214537	0,219334884	-0,912825784	0,361334175	0,998209141	G3-G4
ENSG00000090061	CCNK	2,511259532	0,063284046	0,193008328	0,327882464	0,743000533	0,998209141	G3-G4
ENSG00000090097	PCBP4	1118,405018	0,174564415	0,245093457	0,712236128	0,476318569	0,998209141	G3-G4
ENSG00000090104	RGS1	42,6369916	-0,331888642	0,296754276	-1,118395484	0,263398122	0,998209141	G3-G4
ENSG00000090238	YPEL3	86,54333008	-0,061591714	0,274263591	-0,224571239	0,822312842	0,998209141	G3-G4
ENSG00000090263	MRPS33	383,7541987	0,022413784	0,234360215	0,095638178	0,923807943	0,998209141	G3-G4
ENSG00000090266	NDUFB2	389,7143697	-0,100206293	0,251543155	-0,398366208	0,690360263	0,998209141	G3-G4
ENSG00000090316	MAEA	580,1899881	0,334437432	0,292355723	1,143940089	0,252648484	0,998209141	G3-G4
ENSG00000090339	ICAM1	171,9674398	0,032150223	0,268091077	0,119922764	0,904544332	0,998209141	G3-G4
ENSG00000090372	STRN4	26912,32712	0,119177656	0,299639781	0,397736427	0,690824483	0,998209141	G3-G4
ENSG00000090382	LYZ	0,532614184	-0,057311186	0,112568488	-0,509122821	0,610666136	0,998209141	G3-G4
ENSG00000090402	SI	212,9979313	-0,152831241	0,263127963	-0,580824777	0,561358554	0,998209141	G3-G4
ENSG00000090432	MUL1	5,992306769	-0,188405022	0,268167455	-0,702564829	0,482326987	0,998209141	G3-G4
ENSG00000090447	TFAP4	66,60631342	-0,021118468	0,268814465	-0,078561501	0,937381411	0,998209141	G3-G4
ENSG00000090470	PDCD7	495,4043954	0,055197093	0,240465249	0,229542909	0,818446975	0,998209141	G3-G4
ENSG00000090487	SPG21	0,087627603	0,004743913	0,112568488	0,042142459	0,966385133	0,998209141	G3-G4
ENSG00000090512	FETUB	308,8426654	0,190031022	0,24495851	0,775768196	0,437885866	0,998209141	G3-G4
ENSG00000090520	DNAJB11	13,15202676	0,034771523	0,290248744	0,119799047	0,904642337	0,998209141	G3-G4
ENSG00000090530	P3H2	0,238360663	-0,058285987	0,112568488	-0,517782447	0,604610066	0,998209141	G3-G4
ENSG00000090539	CHRD	65,63422778	-0,1390082	0,298791858	-0,465234229	0,641763729	0,998209141	G3-G4
ENSG00000090554	FLT3LG	1,90776866	-0,150934174	0,193851661	-0,778606556	0,436211516	0,998209141	G3-G4
ENSG00000090565	RAB11FIP3	453,509319	0,177293735	0,216561311	0,818676864	0,4129708	0,998209141	G3-G4
ENSG00000090581	GNPTG	262,283304	-0,030717924	0,257309181	-0,119381375	0,904973216	0,998209141	G3-G4
ENSG00000090615	GOLGA3	526,8710995	0,149829	0,250102623	0,599070084	0,54912615	0,998209141	G3-G4
ENSG00000090621	PABPC4	5,024840733	0,081975189	0,20866597	0,392853654	0,694427574	0,998209141	G3-G4
ENSG00000090659	CD209	12,41110313	0,108629289	0,287488462	0,377856168	0,705537445	0,998209141	G3-G4
ENSG00000090661	CERS4	349,153983	-0,111102188	0,268731383	-0,41343213	0,679290038	0,998209141	G3-G4
ENSG00000090674	MCOLN1	163,6174192	0,031127327	0,256150129	0,121519858	0,903279286	0,998209141	G3-G4
ENSG00000090686	USP48	64,99987474	-0,036265693	0,293999673	-0,123352834	0,901827705	0,998209141	G3-G4
ENSG00000090776	EFNB1	136,2885844	-0,160674075	0,283885524	-0,565981924	0,571406069	0,998209141	G3-G4
ENSG00000090857	PDPR	194,5886821	-0,032156078	0,273243182	-0,117683004	0,906318834	0,998209141	G3-G4
ENSG00000090861	AARS	896,2272295	0,132219911	0,252547001	0,523545758	0,600594517	0,998209141	G3-G4
ENSG00000090863	GLG1	2,868444825	0,213236108	0,177481471	1,201455603	0,229574518	0,998209141	G3-G4
ENSG00000090889	KIF4A	104,3449932	0,156604262	0,258476408	0,605874492	0,544598099	0,998209141	G3-G4
ENSG00000090905	TNRC6A	103,6444266	0,079819322	0,299546078	0,266467593	0,789879114	0,998209141	G3-G4
ENSG00000090924	PLEKHG2	2,065324577	0,017452868	0,214479642	0,081373073	0,935145263	0,998209141	G3-G4
ENSG00000090971	NAT14	4,028365239	0,067828261	0,209172378	0,324269686	0,745733868	0,998209141	G3-G4
ENSG00000090975	PITPNM2	240,1375179	-0,116608448	0,28880611	-0,403760323	0,686388976	0,998209141	G3-G4
ENSG00000090989	EXOC1	142,1862567	0,248175313	0,249988322	0,992747623	0,32083296	0,998209141	G3-G4
ENSG00000091009	RBM27	934,5501092	-0,032128688	0,209691389	-0,153218921	0,878225637	0,998209141	G3-G4
ENSG00000091039	OSBPL8	141,2518082	-0,258754191	0,265610076	-0,974188161	0,329963122	0,998209141	G3-G4
ENSG00000091073	DTX2	264,7252303	-0,312969588	0,299641845	-1,044478912	0,296263871	0,998209141	G3-G4
ENSG00000091106	NLRC4	32,43384975	0,120497512	0,301511898	0,399644302	0,689418522	0,998209141	G3-G4
ENSG00000091127	PUS7	1,242475542	0,019023352	0,160354018	0,11863346	0,905565755	0,998209141	G3-G4
ENSG00000091129	NRCAM	4,496623974	0,103093767	0,253532643	0,406629165	0,684280373	0,998209141	G3-G4
ENSG00000091136	LAMB1	697,4749993	0,024652206	0,203262646	0,12128252	0,903467265	0,998209141	G3-G4
ENSG00000091140	DLD	169,5379194	-0,065452989	0,275816179	-0,237306561	0,812418973	0,998209141	G3-G4
ENSG00000091157	WDR7	0,760618607	-0,060418802	0,127621374	-0,473422282	0,635911936	0,998209141	G3-G4
ENSG00000091181	IL5RA	3,531321966	0,024753874	0,202954136	0,121967823	0,902924502	0,998209141	G3-G4
ENSG00000091262	ABCC6	2848,130688	0,154955317	0,225415481	0,687420919	0,491817519	0,998209141	G3-G4
ENSG00000091317	CMTM6	6,793634082	0,011452388	0,240502888	0,047618506	0,962020283	0,998209141	G3-G4
ENSG00000091409	ITGA6	0,26288281	0,052426913	0,112800627	0,464775017	0,64209258	0,998209141	G3-G4
ENSG00000091428	RAPGEF4	431,3392944	0,378784266	0,265524756	1,42654972	0,153709726	0,998209141	G3-G4
ENSG00000091436	MAP3K20	295,9629463	-0,049333445	0,24190292	-0,203939022	0,838401151	0,998209141	G3-G4
ENSG00000091483	FH	121,8057598	0,428281038	0,292865533	1,462381162	0,143636789	0,998209141	G3-G4
ENSG00000091490	SEL1L3	1407,235605	0,153101495	0,249068986	0,614695141	0,538756069	0,998209141	G3-G4
ENSG00000091527	CDV3	4,044649891	-0,08475603	0,223079033	-0,379937231	0,70399201	0,998209141	G3-G4
ENSG00000091536	MYO15A	234,3328652	0,139622143	0,225323339	0,619652379	0,535486674	0,998209141	G3-G4
ENSG00000091542	ALKBH5	1060,581487	-0,241466708	0,253819202	-0,951333489	0,341435112	0,998209141	G3-G4
ENSG00000091592	NLRP1	0,102986324	-0,03851063	0,112568488	-0,342108444	0,732269283	0,998209141	G3-G4
ENSG00000091622	PITPNM3	386,3820925	0,271306413	0,23133291	1,172796435	0,240877448	0,998209141	G3-G4
ENSG00000091640	SPAG7	8,236717776	0,264732085	0,26048446	1,016306635	0,30948339	0,998209141	G3-G4
ENSG00000091651	ORC6	2,392925316	0,172252256	0,160744883	1,071587803	0,283905214	0,998209141	G3-G4
ENSG00000091656	ZFHX4	61,28550829	-0,406189985	0,296557448	-1,369683981	0,170785571	0,998209141	G3-G4
ENSG00000091732	ZC3HC1	7,587745054	-0,276444929	0,258021042	-1,071404594	0,283987548	0,998209141	G3-G4
ENSG00000091831	ESR1	1,46532254	0,058394143	0,134145317	0,435305114	0,663340973	0,998209141	G3-G4
ENSG00000091844	RGS17	4,768626214	-0,100359708	0,236919062	-0,423603348	0,671855113	0,998209141	G3-G4
ENSG00000091879	ANGPT2	157,1201816	-0,072217226	0,278410381	-0,259391285	0,795333353	0,998209141	G3-G4
ENSG00000091947	TMEM101	8,901109724	0,846273588	0,270529081	3,1282167	0,001758705	0,998209141	G3-G4
ENSG00000091972	CD200	3,826855207	0,165731257	0,226696525	0,731071009	0,464735781	0,998209141	G3-G4
ENSG00000091986	CCDC80	2801,220471	0,06858806	0,20828175	0,329304224	0,741925752	0,998209141	G3-G4
ENSG00000092010	PSME1	308,8046442	0,270548022	0,23556312	1,148516041	0,250755595	0,998209141	G3-G4
ENSG00000092020	PPP2R3C	216,9818386	0,14528457	0,271741083	0,534643375	0,592896484	0,998209141	G3-G4
ENSG00000092036	HAUS4	7,109769657	0,060716043	0,235132954	0,258220048	0,796237086	0,998209141	G3-G4
ENSG00000092051	JPH4	1,32274714	-0,022481447	0,146393882	-0,153568215	0,8779502	0,998209141	G3-G4
ENSG00000092067	CEBPE	1,624497877	0,048039626	0,168463506	0,285163398	0,775518961	0,998209141	G3-G4
ENSG00000092068	SLC7A8	216,9764498	0,289272039	0,251182174	1,151642387	0,249468056	0,998209141	G3-G4
ENSG00000092094	OSGEP	76,14198655	0,068911452	0,282874283	0,243611584	0,807531656	0,998209141	G3-G4
ENSG00000092098	RNF31	392,3840104	0,098694269	0,216235442	0,456420412	0,648087691	0,998209141	G3-G4
ENSG00000092108	SCFD1	98,05716452	-0,480962547	0,280818642	-1,712715877	0,086764823	0,998209141	G3-G4
ENSG00000092140	G2E3	269,0924172	0,136672382	0,232867825	0,586909687	0,557264364	0,998209141	G3-G4
ENSG00000092148	HECTD1	3495,811066	0,07395793	0,222366547	0,332594676	0,739440263	0,998209141	G3-G4
ENSG00000092199	HNRNPC	25,20975392	0,090471872	0,299509937	0,302066347	0,762601486	0,998209141	G3-G4
ENSG00000092200	RPGRIP1	617,8808184	-0,014422826	0,225867391	-0,063855283	0,949085459	0,998209141	G3-G4
ENSG00000092201	SUPT16H	542,7239074	-0,357324999	0,218212364	-1,637510326	0,101523883	0,998209141	G3-G4
ENSG00000092203	TOX4	36,99782146	0,081871819	0,301888721	0,271198668	0,786238237	0,998209141	G3-G4
ENSG00000092208	GEMIN2	9,08280329	-0,041700826	0,276465411	-0,1508356	0,880105403	0,998209141	G3-G4
ENSG00000092295	TGM1	537,0718541	0,026896066	0,241089353	0,111560572	0,911171836	0,998209141	G3-G4
ENSG00000092330	TINF2	8,320817437	-0,028061683	0,255377109	-0,109883313	0,912501916	0,998209141	G3-G4
ENSG00000092421	SEMA6A	182,5531603	-0,237318697	0,248750763	-0,954042088	0,340062339	0,998209141	G3-G4
ENSG00000092439	TRPM7	1,530620532	0,019632897	0,165283876	0,118782892	0,905447363	0,998209141	G3-G4
ENSG00000092445	TYRO3	14,02126013	0,037126799	0,292174329	0,127070709	0,898884435	0,998209141	G3-G4
ENSG00000092470	WDR76	53,80849024	-0,116718374	0,302064129	-0,386402629	0,699198503	0,998209141	G3-G4
ENSG00000092529	CAPN3	1358,631244	-0,116910726	0,221662478	-0,527426776	0,597897254	0,998209141	G3-G4
ENSG00000092531	SNAP23	23,34903262	0,45330806	0,272938829	1,660841232	0,096745338	0,998209141	G3-G4
ENSG00000092621	PHGDH	3,51566493	0,111339906	0,21410113	0,520034179	0,603039753	0,998209141	G3-G4
ENSG00000092758	COL9A3	3038,423973	0,127260892	0,278507724	0,456938464	0,647715277	0,998209141	G3-G4
ENSG00000092820	EZR	5282,454975	-0,011418699	0,208137254	-0,054861389	0,956248893	0,998209141	G3-G4
ENSG00000092841	MYL6	323,1571186	-0,128031761	0,242897851	-0,52710125	0,598123279	0,998209141	G3-G4
ENSG00000092847	ag-01	0,375127334	0,068866608	0,113913182	0,60455346	0,545475738	0,998209141	G3-G4
ENSG00000092850	TEKT2	8,799254452	0,138431217	0,282789266	0,489520761	0,62447306	0,998209141	G3-G4
ENSG00000092853	CLSPN	84,93559965	-0,141669464	0,278367023	-0,508930486	0,61080095	0,998209141	G3-G4
ENSG00000092871	RFFL	717,5440053	-0,034652327	0,250036869	-0,13858887	0,889775039	0,998209141	G3-G4
ENSG00000092929	UNC13D	137,8479121	-0,074615214	0,259524845	-0,287507016	0,773724131	0,998209141	G3-G4
ENSG00000092931	MFSD11	2193,373119	0,135396937	0,261115036	0,518533667	0,604085976	0,998209141	G3-G4
ENSG00000092964	DPYSL2	6,947227957	0,215217794	0,207677616	1,036307132	0,30005888	0,998209141	G3-G4
ENSG00000092969	TGFB2	53,20945642	-0,133936838	0,276457276	-0,48447572	0,628048291	0,998209141	G3-G4
ENSG00000092978	GPATCH2	551,5719371	0,119903207	0,241764899	0,495949609	0,619929964	0,998209141	G3-G4
ENSG00000093000	NUP50	3,844587102	0,151491855	0,201605338	0,751427798	0,452395238	0,998209141	G3-G4
ENSG00000093009	CDC45	579,342371	0,12418129	0,255481655	0,486067345	0,626919418	0,998209141	G3-G4
ENSG00000093010	COMT	3362,414188	-0,080467398	0,217145412	-0,370569182	0,710958439	0,998209141	G3-G4
ENSG00000093072	CECR1	16,81716232	-0,086663259	0,293833683	-0,294939839	0,768039838	0,998209141	G3-G4
ENSG00000093134	VNN3	182,4795533	-0,067175111	0,270120967	-0,248685289	0,803604229	0,998209141	G3-G4
ENSG00000093167	LRRFIP2	74,44089938	0,316890266	0,298278533	1,062397157	0,288055424	0,998209141	G3-G4
ENSG00000093183	SEC22C	25,98988959	0,152664306	0,286566631	0,532735811	0,594216473	0,998209141	G3-G4
ENSG00000093217	XYLB	347,1187208	-0,052892585	0,229625011	-0,230343311	0,817825008	0,998209141	G3-G4
ENSG00000094631	HDAC6	0,190613928	-0,0145306	0,112568488	-0,129082301	0,897292526	0,998209141	G3-G4
ENSG00000094755	GABRP	1,709633428	0,008919405	0,137072524	0,065070698	0,948117711	0,998209141	G3-G4
ENSG00000094804	CDC6	91,54342287	-0,270922758	0,290828998	-0,931553454	0,351567347	0,998209141	G3-G4
ENSG00000094841	UPRT	149,696575	0,142189281	0,281910061	0,504378169	0,613995656	0,998209141	G3-G4
ENSG00000094880	CDC23	210,4251159	-0,032425943	0,232764305	-0,139308057	0,889206723	0,998209141	G3-G4
ENSG00000094914	AAAS	149,8185917	-0,080784122	0,282527772	-0,285933385	0,774929143	0,998209141	G3-G4
ENSG00000094916	CBX5	0,26288281	0,052426913	0,112800627	0,464775017	0,64209258	0,998209141	G3-G4
ENSG00000094963	FMO2	82,13884879	-0,039545606	0,27499059	-0,143807125	0,885652776	0,998209141	G3-G4
ENSG00000095002	MSH2	646,8152797	-0,132929529	0,278937018	-0,476557504	0,63367725	0,998209141	G3-G4
ENSG00000095015	MAP3K1	43,86331332	-0,103096761	0,284952327	-0,361803541	0,717498846	0,998209141	G3-G4
ENSG00000095066	HOOK2	1,857522132	0,236586584	0,163218366	1,449509575	0,147195328	0,998209141	G3-G4
ENSG00000095110	NXPE1	585,943055	-0,082326676	0,221899801	-0,371008338	0,710631322	0,998209141	G3-G4
ENSG00000095139	ARCN1	1,28888358	-0,076990037	0,112695535	-0,683168482	0,494500386	0,998209141	G3-G4
ENSG00000095203	EPB41L4B	98,66711009	0,382301722	0,259258485	1,474596759	0,140320987	0,998209141	G3-G4
ENSG00000095209	TMEM38B	135,3828414	0,328156369	0,269018336	1,219829006	0,222529703	0,998209141	G3-G4
ENSG00000095261	PSMD5	340,6338338	-0,183969282	0,265845108	-0,692016804	0,488926776	0,998209141	G3-G4
ENSG00000095303	PTGS1	252,1641442	-0,079047335	0,256440348	-0,308248431	0,757893302	0,998209141	G3-G4
ENSG00000095319	NUP188	107,1090029	-0,13700981	0,255619603	-0,535991012	0,591964762	0,998209141	G3-G4
ENSG00000095321	CRAT	1188,649425	-0,233645867	0,292398306	-0,799067101	0,424251505	0,998209141	G3-G4
ENSG00000095370	SH2D3C	407,4284863	-0,121807022	0,204340063	-0,59609956	0,551108718	0,998209141	G3-G4
ENSG00000095380	NANS	196,9449737	-0,329861056	0,295870789	-1,114882132	0,264900935	0,998209141	G3-G4
ENSG00000095383	TBC1D2	1,109136391	-0,025496572	0,166014808	-0,153580109	0,877940821	0,998209141	G3-G4
ENSG00000095397	DFNB31	0,094205455	0,005471775	0,112568488	0,048608408	0,96123137	0,998209141	G3-G4
ENSG00000095464	PDE6C	128,32638	-0,040524523	0,275671922	-0,147002721	0,883129873	0,998209141	G3-G4
ENSG00000095485	CWF19L1	2,504181431	0,221993098	0,161864074	1,371478503	0,17022584	0,998209141	G3-G4
ENSG00000095539	SEMA4G	490,7827339	0,125750103	0,201559466	0,62388587	0,532702541	0,998209141	G3-G4
ENSG00000095564	BTAF1	178,5134039	0,182965915	0,27895401	0,655899929	0,511888514	0,998209141	G3-G4
ENSG00000095574	IKZF5	92,23671559	0,164932125	0,301855705	0,546393929	0,584795183	0,998209141	G3-G4
ENSG00000095585	BLNK	0,949840839	-0,033655941	0,112683605	-0,298676463	0,765186917	0,998209141	G3-G4
ENSG00000095587	TLL2	0,278241531	0,00866497	0,112758534	0,07684536	0,938746565	0,998209141	G3-G4
ENSG00000095596	CYP26A1	0,265840325	0,052742058	0,112779742	0,467655419	0,640031027	0,998209141	G3-G4
ENSG00000095627	TDRD1	5,99475721	0,123688466	0,222588814	0,555681412	0,578428666	0,998209141	G3-G4
ENSG00000095637	SORBS1	0,476721325	-0,092229529	0,113368625	-0,813536634	0,415910451	0,998209141	G3-G4
ENSG00000095777	MYO3A	691,0668431	0,073234117	0,22958823	0,318980275	0,749741471	0,998209141	G3-G4
ENSG00000095787	WAC	306,0153556	0,018617968	0,216849218	0,085856743	0,931580298	0,998209141	G3-G4
ENSG00000095906	NUBP2	0,847849095	0,104229376	0,11703301	0,890598095	0,373144821	0,998209141	G3-G4
ENSG00000095932	SMIM24	136,3010121	0,276534178	0,280909996	0,984422704	0,324907719	0,998209141	G3-G4
ENSG00000095951	HIVEP1	711,0285839	0,157210687	0,258166746	0,608950181	0,542557461	0,998209141	G3-G4
ENSG00000096060	FKBP5	164,2776381	0,227665834	0,253865029	0,896798723	0,369826329	0,998209141	G3-G4
ENSG00000096063	SRPK1	40,19725363	0,157217077	0,300242803	0,523633124	0,600533738	0,998209141	G3-G4
ENSG00000096070	BRPF3	95,98152736	0,183348762	0,278879192	0,657448699	0,510892447	0,998209141	G3-G4
ENSG00000096080	MRPS18A	11,9485388	0,157315521	0,292366131	0,538077104	0,590523819	0,998209141	G3-G4
ENSG00000096092	TMEM14A	45,6430993	0,141597612	0,301359781	0,469862342	0,63845337	0,998209141	G3-G4
ENSG00000096093	EFHC1	3927,365281	0,053125997	0,240240069	0,22113712	0,824985668	0,998209141	G3-G4
ENSG00000096384	HSP90AB1	300,791996	0,251789304	0,222232776	1,132998064	0,257215066	0,998209141	G3-G4
ENSG00000096401	CDC5L	17,39328784	0,367668746	0,257866264	1,42581174	0,153922691	0,998209141	G3-G4
ENSG00000096433	ITPR3	32,90075782	0,077711467	0,302236469	0,257121409	0,797085051	0,998209141	G3-G4
ENSG00000096654	ZNF184	0,753684649	-0,099571082	0,116717904	-0,853091754	0,393608424	0,998209141	G3-G4
ENSG00000096696	DSP	107,0598759	0,554276844	0,300532199	1,844317669	0,065136858	0,998209141	G3-G4
ENSG00000096717	SIRT1	885,7727327	0,064235009	0,223207978	0,287780975	0,773514402	0,998209141	G3-G4
ENSG00000096746	HNRNPH3	58,79923442	-0,521370149	0,263215539	-1,98077268	0,047616772	0,998209141	G3-G4
ENSG00000096872	IFT74	637,2450971	-0,178173893	0,250068345	-0,712500786	0,476154725	0,998209141	G3-G4
ENSG00000096968	JAK2	208,8344341	0,076649833	0,270381964	0,283487227	0,776803371	0,998209141	G3-G4
ENSG00000096996	IL12RB1	106,3283681	0,189951616	0,279020735	0,680779573	0,496010977	0,998209141	G3-G4
ENSG00000097007	ABL1	45,81706158	0,043182668	0,301372873	0,143286513	0,886063907	0,998209141	G3-G4
ENSG00000097021	ACOT7	631,9378138	-0,077316432	0,22241737	-0,347618676	0,728126579	0,998209141	G3-G4
ENSG00000097033	SH3GLB1	19,5363478	0,196268885	0,285274692	0,687999637	0,49145301	0,998209141	G3-G4
ENSG00000097046	CDC7	0,42962786	-0,038036674	0,112568488	-0,337898061	0,735440009	0,998209141	G3-G4
ENSG00000097096	SYDE2	22,52347656	0,289879662	0,296019373	0,97925909	0,327451979	0,998209141	G3-G4
ENSG00000099139	PCSK5	84,05863335	0,077518733	0,264755505	0,292793659	0,769679876	0,998209141	G3-G4
ENSG00000099194	SCD	186,0051316	0,021408123	0,256326465	0,083518973	0,933438892	0,998209141	G3-G4
ENSG00000099203	TMED1	39,7318337	0,21010591	0,302583942	0,694372307	0,487448756	0,998209141	G3-G4
ENSG00000099204	ABLIM1	17,31777465	-0,373314484	0,285384752	-1,308109424	0,190836197	0,998209141	G3-G4
ENSG00000099219	ERMP1	6,40757539	0,152131012	0,250793791	0,606598	0,544117728	0,998209141	G3-G4
ENSG00000099250	NRP1	24,52420784	-0,035848315	0,300462592	-0,11931041	0,905029436	0,998209141	G3-G4
ENSG00000099251	HSD17B7P2	0,411945297	-0,093093054	0,11377668	-0,818208562	0,413238107	0,998209141	G3-G4
ENSG00000099256	PRTFDC1	0,666465439	-0,018289023	0,116304334	-0,15725143	0,875046697	0,998209141	G3-G4
ENSG00000099260	PALMD	20,91077275	0,317119543	0,288722487	1,098354155	0,272049873	0,998209141	G3-G4
ENSG00000099282	TSPAN15	24,21188389	-0,099648626	0,297764328	-0,334656023	0,737884579	0,998209141	G3-G4
ENSG00000099284	H2AFY2	370,684663	-0,048995884	0,23630701	-0,207339952	0,835744375	0,998209141	G3-G4
ENSG00000099290	FAM21A	552,5806789	-0,194315803	0,257662827	-0,754147602	0,450760597	0,998209141	G3-G4
ENSG00000099308	MAST3	101,6407535	-0,10986033	0,265809223	-0,413305184	0,679383032	0,998209141	G3-G4
ENSG00000099326	MZF1	49,57305014	0,063420054	0,291896617	0,217268889	0,827998801	0,998209141	G3-G4
ENSG00000099330	OCEL1	328,7067787	0,163482598	0,288364001	0,566931371	0,57076081	0,998209141	G3-G4
ENSG00000099337	KCNK6	41,15527816	0,230970167	0,302253074	0,764161514	0,444770998	0,998209141	G3-G4
ENSG00000099338	CATSPERG	825,2856774	0,113385242	0,193443634	0,586140984	0,557780777	0,998209141	G3-G4
ENSG00000099341	PSMD8	0,670249595	-0,055019706	0,12188389	-0,451410813	0,651693491	0,998209141	G3-G4
ENSG00000099364	FBXL19	0,067474263	-0,038982167	0,112568488	-0,346297331	0,729119274	0,998209141	G3-G4
ENSG00000099365	STX1B	7,755066326	-0,42519288	0,230321135	-1,846087118	0,064879557	0,998209141	G3-G4
ENSG00000099377	HSD3B7	25,7616028	-0,365664128	0,301175289	-1,214123937	0,224700401	0,998209141	G3-G4
ENSG00000099381	SETD1A	13,52048612	-0,764848507	0,300862314	-2,54218781	0,011016096	0,998209141	G3-G4
ENSG00000099385	BCL7C	0,087627603	0,004743913	0,112568488	0,042142459	0,966385133	0,998209141	G3-G4
ENSG00000099617	EFNA2	1355,758228	0,082877689	0,229669643	0,360856088	0,718207032	0,998209141	G3-G4
ENSG00000099622	CIRBP	370,5628389	-0,06942886	0,244179884	-0,284334886	0,776153753	0,998209141	G3-G4
ENSG00000099624	ATP5D	0,090585118	0,005169077	0,112568488	0,045919399	0,963374492	0,998209141	G3-G4
ENSG00000099625	CBARP	0,181170237	0,029574273	0,112568488	0,262722482	0,792764487	0,998209141	G3-G4
ENSG00000099715	PCDH11Y	91,09259171	-0,107660102	0,250067888	-0,430523497	0,666814878	0,998209141	G3-G4
ENSG00000099725	PRKY	1703,71904	0,05593915	0,217616412	0,257053913	0,797137154	0,998209141	G3-G4
ENSG00000099783	HNRNPM	78,44020278	0,061670551	0,298174864	0,206826794	0,83614513	0,998209141	G3-G4
ENSG00000099785	MARCH2	292,8986735	-0,02899713	0,211345105	-0,137202752	0,890870536	0,998209141	G3-G4
ENSG00000099795	NDUFB7	412,5479049	0,179819861	0,246532457	0,729396295	0,465759284	0,998209141	G3-G4
ENSG00000099797	TECR	14,07949029	0,12534279	0,295493794	0,424180785	0,671433973	0,998209141	G3-G4
ENSG00000099804	CDC34	106,8379046	0,389842073	0,288295112	1,352232682	0,176300892	0,998209141	G3-G4
ENSG00000099810	MTAP	797,3684627	0,104922199	0,232303776	0,451659465	0,651514324	0,998209141	G3-G4
ENSG00000099817	POLR2E	93,93500956	-0,097412041	0,279567402	-0,348438482	0,727510906	0,998209141	G3-G4
ENSG00000099821	POLRMT	0,438138017	0,076950173	0,114546906	0,671778715	0,501724581	0,998209141	G3-G4
ENSG00000099834	CDHR5	7,130495026	-0,109914907	0,273382891	-0,402054814	0,687643686	0,998209141	G3-G4
ENSG00000099840	IZUMO4	165,0992316	0,062153768	0,26858894	0,231408518	0,816997448	0,998209141	G3-G4
ENSG00000099849	RASSF7	493,681007	-0,067776927	0,30095469	-0,225206414	0,8218187	0,998209141	G3-G4
ENSG00000099860	GADD45B	5,695892195	-0,172461809	0,190151369	-0,906971164	0,364422046	0,998209141	G3-G4
ENSG00000099864	PALM	0,503518862	0,082930208	0,115153694	0,720169761	0,47142048	0,998209141	G3-G4
ENSG00000099866	MADCAM1	635,8002498	0,186236555	0,269743951	0,690419764	0,489930251	0,998209141	G3-G4
ENSG00000099875	MKNK2	2,63074248	-0,253516169	0,204132695	-1,241918494	0,214266636	0,998209141	G3-G4
ENSG00000099889	ARVCF	295,3052372	0,170663558	0,237110302	0,719764415	0,471670058	0,998209141	G3-G4
ENSG00000099899	TRMT2A	208,6825615	0,235766815	0,251159001	0,938715373	0,347876898	0,998209141	G3-G4
ENSG00000099901	RANBP1	28,59049924	-0,125678368	0,300196425	-0,418653778	0,67546918	0,998209141	G3-G4
ENSG00000099904	ZDHHC8	132,0504713	-0,194644407	0,283952353	-0,685482634	0,493039415	0,998209141	G3-G4
ENSG00000099910	KLHL22	543,2848295	-0,019954268	0,226783339	-0,087988245	0,929886019	0,998209141	G3-G4
ENSG00000099917	MED15	0,561147573	0,032460026	0,116726185	0,278086925	0,780945632	0,998209141	G3-G4
ENSG00000099937	SERPIND1	381,201228	-0,223661625	0,238700173	-0,936998167	0,348759501	0,998209141	G3-G4
ENSG00000099940	SNAP29	989,2557099	0,129879527	0,22775885	0,57025019	0,568508019	0,998209141	G3-G4
ENSG00000099942	CRKL	126,4426131	-0,351137272	0,255522417	-1,374193606	0,169381585	0,998209141	G3-G4
ENSG00000099949	LZTR1	0,506074515	0,012036486	0,115238559	0,104448424	0,916813496	0,998209141	G3-G4
ENSG00000099953	MMP11	0,170460588	-0,058256679	0,112568488	-0,517522092	0,604791751	0,998209141	G3-G4
ENSG00000099954	CECR2	0,399544091	-0,052543377	0,113851912	-0,46150632	0,644435388	0,998209141	G3-G4
ENSG00000099957	P2RX6	5,841592008	0,121918204	0,239620462	0,508797133	0,61089443	0,998209141	G3-G4
ENSG00000099958	DERL3	342,9477137	0,063335714	0,243919282	0,259658497	0,79512721	0,998209141	G3-G4
ENSG00000099968	BCL2L13	10,44878252	-0,077971158	0,293981518	-0,265224695	0,790836372	0,998209141	G3-G4
ENSG00000099974	DDTL	182,668451	0,081611161	0,258494019	0,315717791	0,752216721	0,998209141	G3-G4
ENSG00000099977	DDT	292,8734511	0,065940781	0,261549358	0,252116011	0,800951394	0,998209141	G3-G4
ENSG00000099985	OSM	112,6054756	-0,204190716	0,267197919	-0,764192766	0,444752377	0,998209141	G3-G4
ENSG00000099991	CABIN1	284,1351687	-0,086357623	0,271508289	-0,318066248	0,750434686	0,998209141	G3-G4
ENSG00000099992	TBC1D10A	0,157884033	-0,058596872	0,112568488	-0,520544182	0,602684342	0,998209141	G3-G4
ENSG00000099994	SUSD2	439,2765574	-0,141462714	0,209663816	-0,674712099	0,499858696	0,998209141	G3-G4
ENSG00000099995	SF3A1	3,547921253	-0,108761955	0,252521006	-0,430704584	0,666683185	0,998209141	G3-G4
ENSG00000099999	RNF215	7,386920193	-0,103457541	0,280016003	-0,3694701	0,711777356	0,998209141	G3-G4
ENSG00000100003	SEC14L2	161,0828386	0,212703095	0,278819075	0,76287139	0,4455401	0,998209141	G3-G4
ENSG00000100014	SPECC1L	256,753628	-0,212636983	0,265548117	-0,800747472	0,423277854	0,998209141	G3-G4
ENSG00000100023	PPIL2	5,009610866	0,389684117	0,22117878	1,761851285	0,078094427	0,998209141	G3-G4
ENSG00000100024	UPB1	3,38459952	0,213491136	0,20950293	1,019036517	0,30818563	0,998209141	G3-G4
ENSG00000100027	YPEL1	110,0231988	0,1652903	0,257529217	0,641831252	0,520982755	0,998209141	G3-G4
ENSG00000100029	PES1	406,3682004	-0,217965593	0,249963121	-0,871991007	0,383213284	0,998209141	G3-G4
ENSG00000100030	MAPK1	65,18128081	-0,192295968	0,293488883	-0,655206992	0,512334493	0,998209141	G3-G4
ENSG00000100031	GGT1	6,57462177	0,361366505	0,252539006	1,430933425	0,152449296	0,998209141	G3-G4
ENSG00000100033	PRODH	521,069598	-0,297929369	0,233143683	-1,277878797	0,201292165	0,998209141	G3-G4
ENSG00000100034	PPM1F	15,46590357	0,292381133	0,298688204	0,978884097	0,327637251	0,998209141	G3-G4
ENSG00000100036	SLC35E4	110,2450167	-0,287620455	0,286822598	-1,002781711	0,315966195	0,998209141	G3-G4
ENSG00000100038	TOP3B	1615,073643	-0,138860685	0,268791009	-0,516612089	0,605426975	0,998209141	G3-G4
ENSG00000100055	CYTH4	126,1643225	0,276047826	0,265092165	1,041327744	0,297723465	0,998209141	G3-G4
ENSG00000100056	DGCR14	48,55263812	-0,08709931	0,288887873	-0,301498672	0,763034263	0,998209141	G3-G4
ENSG00000100058	CRYBB2P1	765,0570819	-0,07428598	0,212036233	-0,350345691	0,726079279	0,998209141	G3-G4
ENSG00000100060	MFNG	0,087627603	0,004743913	0,112568488	0,042142459	0,966385133	0,998209141	G3-G4
ENSG00000100065	CARD10	38,53879007	-0,027141698	0,301797165	-0,089933576	0,928339999	0,998209141	G3-G4
ENSG00000100068	LRP5L	105,4469101	-0,173859471	0,264639264	-0,656967783	0,511201632	0,998209141	G3-G4
ENSG00000100075	SLC25A1	559,2477276	-0,011843362	0,257270338	-0,046034698	0,963282595	0,998209141	G3-G4
ENSG00000100077	ADRBK2	420,2756907	0,151088488	0,287891024	0,52481139	0,599714313	0,998209141	G3-G4
ENSG00000100079	LGALS2	326,0043486	-0,155896474	0,246659895	-0,632030086	0,527367218	0,998209141	G3-G4
ENSG00000100083	GGA1	38,10160322	0,351454519	0,290223882	1,210977251	0,225904123	0,998209141	G3-G4
ENSG00000100084	HIRA	86,16970003	-0,195990831	0,281155037	-0,69709166	0,485745433	0,998209141	G3-G4
ENSG00000100092	SH3BP1	2023,432149	0,068046837	0,230024012	0,295824928	0,767363785	0,998209141	G3-G4
ENSG00000100097	LGALS1	157,8431732	0,196375813	0,2483431	0,790743986	0,429093403	0,998209141	G3-G4
ENSG00000100099	HPS4	513,4201397	0,01307519	0,297877025	0,04389459	0,964988428	0,998209141	G3-G4
ENSG00000100100	PIK3IP1	1,4641628	-0,134648401	0,133376224	-1,009538259	0,312716563	0,998209141	G3-G4
ENSG00000100101	NA	30,67499537	-0,140858994	0,301573453	-0,467080219	0,640442486	0,998209141	G3-G4
ENSG00000100104	SRRD	26,41421288	-0,327126821	0,301692406	-1,084305785	0,278229241	0,998209141	G3-G4
ENSG00000100105	PATZ1	126,0022642	-0,049816876	0,253190299	-0,196756656	0,844017972	0,998209141	G3-G4
ENSG00000100106	TRIOBP	271,4448387	0,152330023	0,284623703	0,535197951	0,592512983	0,998209141	G3-G4
ENSG00000100109	TFIP11	4,595804513	0,114167051	0,216125376	0,528244546	0,597329615	0,998209141	G3-G4
ENSG00000100116	GCAT	7,041301648	0,111845212	0,21702049	0,515367063	0,606296544	0,998209141	G3-G4
ENSG00000100122	CRYBB1	61,17336069	-0,058362804	0,291409169	-0,200277858	0,841263279	0,998209141	G3-G4
ENSG00000100124	ANKRD54	4742,684746	0,15120041	0,252137639	0,599674096	0,548723455	0,998209141	G3-G4
ENSG00000100129	EIF3L	727,1881703	0,118464129	0,221529594	0,534755321	0,592819062	0,998209141	G3-G4
ENSG00000100138	SNU13	26,39173361	0,82242222	0,303160475	2,712827986	0,006671173	0,998209141	G3-G4
ENSG00000100139	MICALL1	174,8381498	-0,031928176	0,232818675	-0,137137523	0,890922094	0,998209141	G3-G4
ENSG00000100142	POLR2F	0,067474263	-0,038982167	0,112568488	-0,346297331	0,729119274	0,998209141	G3-G4
ENSG00000100146	SOX10	9,981668569	0,203048384	0,263274079	0,771243355	0,440562701	0,998209141	G3-G4
ENSG00000100147	CCDC134	120,8916082	0,343756882	0,273896687	1,255060388	0,209456839	0,998209141	G3-G4
ENSG00000100150	DEPDC5	13,02336362	-0,027743295	0,273616196	-0,101394931	0,91923696	0,998209141	G3-G4
ENSG00000100154	TTC28	3,718916403	0,213833432	0,23837336	0,897052556	0,369690873	0,998209141	G3-G4
ENSG00000100162	CENPM	7,387063783	-0,147797144	0,238181405	-0,620523437	0,534913229	0,998209141	G3-G4
ENSG00000100167	SEPT3	121,4529071	-0,074810404	0,30150545	-0,248122892	0,804039324	0,998209141	G3-G4
ENSG00000100181	TPTEP1	0,225533645	-0,031563355	0,11266187	-0,28016005	0,779354715	0,998209141	G3-G4
ENSG00000100191	SLC5A4	0,078942017	-0,038916495	0,112568488	-0,345713933	0,729557712	0,998209141	G3-G4
ENSG00000100196	KDELR3	1,926611758	-0,266890577	0,198122099	-1,347101504	0,177947544	0,998209141	G3-G4
ENSG00000100197	CYP2D6	1278,792166	-0,065962394	0,211558375	-0,311792875	0,755197939	0,998209141	G3-G4
ENSG00000100201	DDX17	0,809691159	-0,100124344	0,116997444	-0,855782322	0,392118195	0,998209141	G3-G4
ENSG00000100206	DMC1	30,60679812	-0,033550353	0,302383398	-0,110953026	0,911653596	0,998209141	G3-G4
ENSG00000100207	TCF20	57,22121124	-0,062640333	0,295929105	-0,211673444	0,832361807	0,998209141	G3-G4
ENSG00000100209	HSCB	9,27987023	0,135158554	0,263069373	0,513775331	0,607409077	0,998209141	G3-G4
ENSG00000100211	CBY1	530,4840145	0,083933281	0,226051753	0,371301173	0,710413224	0,998209141	G3-G4
ENSG00000100216	TOMM22	0,087627603	0,004743913	0,112568488	0,042142459	0,966385133	0,998209141	G3-G4
ENSG00000100218	RSPH14	200,6229438	-0,115168969	0,270102498	-0,42638987	0,669823782	0,998209141	G3-G4
ENSG00000100219	XBP1	565,7905268	0,046732836	0,25080554	0,186330956	0,852185233	0,998209141	G3-G4
ENSG00000100220	RTCB	135,6590358	-0,149806994	0,282891661	-0,52955606	0,596419766	0,998209141	G3-G4
ENSG00000100221	JOSD1	813,1896066	0,219362852	0,230070138	0,953460776	0,340356661	0,998209141	G3-G4
ENSG00000100225	FBXO7	410,2596456	-0,127296729	0,222572295	-0,571934297	0,567366487	0,998209141	G3-G4
ENSG00000100226	GTPBP1	425,7864158	-0,026342219	0,247068763	-0,106618977	0,915091263	0,998209141	G3-G4
ENSG00000100227	POLDIP3	11,69445233	0,387600206	0,278758099	1,390453614	0,164391176	0,998209141	G3-G4
ENSG00000100228	RAB36	0,102986324	-0,03851063	0,112568488	-0,342108444	0,732269283	0,998209141	G3-G4
ENSG00000100234	TIMP3	232,5550878	-0,142415579	0,252156001	-0,564791554	0,572215553	0,998209141	G3-G4
ENSG00000100239	PPP6R2	120,6113912	0,109219972	0,246192556	0,443636369	0,657305507	0,998209141	G3-G4
ENSG00000100241	SBF1	659,8829463	-0,213417107	0,250372806	-0,852397312	0,393993612	0,998209141	G3-G4
ENSG00000100242	SUN2	756,4148462	-0,103205944	0,198594433	-0,51968196	0,603285262	0,998209141	G3-G4
ENSG00000100243	CYB5R3	29,75146176	-0,200307565	0,299533396	-0,668731993	0,503666455	0,998209141	G3-G4
ENSG00000100246	DNAL4	213,4640672	-0,282617171	0,231689337	-1,219810866	0,222536581	0,998209141	G3-G4
ENSG00000100258	LMF2	41,42899118	-0,307499842	0,292608223	-1,050892689	0,293307878	0,998209141	G3-G4
ENSG00000100263	RHBDD3	263,1612187	0,177978725	0,236098597	0,753832201	0,450949986	0,998209141	G3-G4
ENSG00000100266	PACSIN2	36,47709435	0,097205161	0,296942807	0,327353142	0,743400803	0,998209141	G3-G4
ENSG00000100271	TTLL1	0,955983942	-0,04165798	0,1227709	-0,339314775	0,734372614	0,998209141	G3-G4
ENSG00000100276	RASL10A	757,393149	-0,146736603	0,237681406	-0,617366773	0,536992833	0,998209141	G3-G4
ENSG00000100280	AP1B1	129,6054965	0,220203816	0,258399509	0,85218357	0,394112214	0,998209141	G3-G4
ENSG00000100281	HMGXB4	416,5750206	0,185637212	0,27807829	0,667571755	0,504406992	0,998209141	G3-G4
ENSG00000100284	TOM1	62,62048755	-0,273164322	0,300913005	-0,907785034	0,363991807	0,998209141	G3-G4
ENSG00000100285	NEFH	253,6883986	0,043961711	0,226417904	0,194161813	0,846049182	0,998209141	G3-G4
ENSG00000100288	CHKB	1090,655203	-0,125524788	0,299098974	-0,419676426	0,674721848	0,998209141	G3-G4
ENSG00000100292	HMOX1	13,95852483	-0,104008658	0,285344447	-0,364502128	0,715483085	0,998209141	G3-G4
ENSG00000100294	MCAT	227,8186468	0,101987682	0,253722629	0,401965258	0,687709595	0,998209141	G3-G4
ENSG00000100296	THOC5	606,4856114	0,128859505	0,215381504	0,598284915	0,54964984	0,998209141	G3-G4
ENSG00000100297	MCM5	3,037966003	0,154370668	0,185040554	0,834253163	0,404138339	0,998209141	G3-G4
ENSG00000100298	APOBEC3H	235,6838555	-0,296914692	0,288164447	-1,030365457	0,302838482	0,998209141	G3-G4
ENSG00000100299	ARSA	1845,37319	-0,018018963	0,198492339	-0,090779136	0,927668089	0,998209141	G3-G4
ENSG00000100300	TSPO	61,25092234	0,170802285	0,296414826	0,576227199	0,564461623	0,998209141	G3-G4
ENSG00000100304	TTLL12	0,806393521	0,101808722	0,116970624	0,870378554	0,384093563	0,998209141	G3-G4
ENSG00000100311	PDGFB	2,589517582	-0,326822021	0,219254973	-1,490602545	0,136065876	0,998209141	G3-G4
ENSG00000100314	CABP7	15255,14261	0,091204574	0,247790916	0,368070692	0,712820523	0,998209141	G3-G4
ENSG00000100316	RPL3	142,0411031	-0,061706919	0,234370335	-0,263288096	0,792328534	0,998209141	G3-G4
ENSG00000100319	ZMAT5	0,087627603	0,004743913	0,112568488	0,042142459	0,966385133	0,998209141	G3-G4
ENSG00000100320	RBFOX2	67,7391801	0,207905605	0,296738156	0,700636574	0,483529847	0,998209141	G3-G4
ENSG00000100321	SYNGR1	67,00728244	-0,109424568	0,27986277	-0,390993656	0,695801925	0,998209141	G3-G4
ENSG00000100324	TAB1	281,0967681	0,164877384	0,26684887	0,617868022	0,53666234	0,998209141	G3-G4
ENSG00000100330	MTMR3	198,9961288	0,25110656	0,262480121	0,956668868	0,338734416	0,998209141	G3-G4
ENSG00000100335	MIEF1	8,441188232	0,324263425	0,290423168	1,116520517	0,264199393	0,998209141	G3-G4
ENSG00000100336	APOL4	87,48325255	-0,188018398	0,282158541	-0,666357281	0,505182761	0,998209141	G3-G4
ENSG00000100342	APOL1	2703,709236	0,033288049	0,209962457	0,158542861	0,87402905	0,998209141	G3-G4
ENSG00000100345	MYH9	1,201028356	0,067671594	0,130011016	0,520506613	0,60271052	0,998209141	G3-G4
ENSG00000100346	CACNA1I	572,8981676	0,117423491	0,222802728	0,527028966	0,598173473	0,998209141	G3-G4
ENSG00000100348	TXN2	31,26957325	-0,344184287	0,302592779	-1,137450428	0,255350036	0,998209141	G3-G4
ENSG00000100350	FOXRED2	19,13939595	0,198956077	0,292960919	0,679121563	0,497060841	0,998209141	G3-G4
ENSG00000100351	GRAP2	1603,098968	-0,025594622	0,216968809	-0,117964525	0,906095767	0,998209141	G3-G4
ENSG00000100353	EIF3D	663,9176794	0,046887166	0,231621117	0,202430445	0,83958023	0,998209141	G3-G4
ENSG00000100354	TNRC6B	379,4759413	-0,101773367	0,268939193	-0,378425197	0,705114753	0,998209141	G3-G4
ENSG00000100359	SGSM3	59,07322806	0,358302994	0,294480174	1,216730449	0,22370679	0,998209141	G3-G4
ENSG00000100360	IFT27	0,102986324	-0,03851063	0,112568488	-0,342108444	0,732269283	0,998209141	G3-G4
ENSG00000100362	PVALB	296,4181785	-0,261738147	0,257260639	-1,017404558	0,308961014	0,998209141	G3-G4
ENSG00000100364	KIAA0930	344,0886686	-0,12178312	0,24879393	-0,489493935	0,624492047	0,998209141	G3-G4
ENSG00000100365	NCF4	624,222053	-0,129646511	0,249059	-0,520545377	0,60268351	0,998209141	G3-G4
ENSG00000100368	CSF2RB	58,76863014	0,047086698	0,300678529	0,156601464	0,875558949	0,998209141	G3-G4
ENSG00000100372	SLC25A17	93,07976878	-0,033601517	0,290788162	-0,115553251	0,908006615	0,998209141	G3-G4
ENSG00000100373	UPK3A	425,1716343	-0,111999592	0,297941744	-0,375911045	0,706983029	0,998209141	G3-G4
ENSG00000100376	FAM118A	13,26256317	-0,338252271	0,297844104	-1,13566885	0,256095182	0,998209141	G3-G4
ENSG00000100379	KCTD17	1147,959571	0,0201354	0,200913402	0,100219298	0,920170226	0,998209141	G3-G4
ENSG00000100380	ST13	45,17604819	0,254096388	0,230712834	1,101353503	0,270742834	0,998209141	G3-G4
ENSG00000100385	IL2RB	469,4633288	0,086537941	0,232216176	0,372661121	0,709400676	0,998209141	G3-G4
ENSG00000100387	RBX1	551,0953377	0,159973159	0,259457439	0,616568021	0,537519693	0,998209141	G3-G4
ENSG00000100393	EP300	224,6691073	-0,059274646	0,259399169	-0,228507462	0,819251756	0,998209141	G3-G4
ENSG00000100395	L3MBTL2	1,051531241	0,107125208	0,11780717	0,90932672	0,36317769	0,998209141	G3-G4
ENSG00000100399	CHADL	177,4035335	-0,190692267	0,265459105	-0,71834894	0,472542161	0,998209141	G3-G4
ENSG00000100401	RANGAP1	37,74626895	-0,182256787	0,300886766	-0,605732148	0,544692633	0,998209141	G3-G4
ENSG00000100403	ZC3H7B	106,7597391	0,153414673	0,263871184	0,581399872	0,560970984	0,998209141	G3-G4
ENSG00000100410	PHF5A	931,5619944	0,02823838	0,207037732	0,136392432	0,891511056	0,998209141	G3-G4
ENSG00000100412	ACO2	120,9354009	0,050690887	0,25807791	0,196416991	0,844283798	0,998209141	G3-G4
ENSG00000100416	TRMU	137,7410516	0,040184083	0,26785351	0,150022611	0,880746776	0,998209141	G3-G4
ENSG00000100417	PMM1	152,9592822	-0,096596935	0,244436332	-0,395182393	0,692708285	0,998209141	G3-G4
ENSG00000100418	DESI1	229,0870418	-0,325046058	0,262318508	-1,239127427	0,215298311	0,998209141	G3-G4
ENSG00000100422	CERK	78,67929783	0,280470434	0,297131935	0,943925578	0,34520768	0,998209141	G3-G4
ENSG00000100425	BRD1	104,7954723	0,068418977	0,295160991	0,231802232	0,816691623	0,998209141	G3-G4
ENSG00000100426	ZBED4	121,1722556	0,118778373	0,300713262	0,394988808	0,692851148	0,998209141	G3-G4
ENSG00000100427	MLC1	54,19484625	-0,095315293	0,288994874	-0,329816552	0,74153858	0,998209141	G3-G4
ENSG00000100429	HDAC10	1,039862386	-0,073706623	0,143424931	-0,513903843	0,607319221	0,998209141	G3-G4
ENSG00000100433	KCNK10	101,5961248	-0,111066192	0,278646879	-0,398591194	0,690194451	0,998209141	G3-G4
ENSG00000100439	ABHD4	203,9438102	-0,109947401	0,265226351	-0,41454177	0,678477383	0,998209141	G3-G4
ENSG00000100441	KHNYN	226,435528	-0,08831434	0,252543904	-0,349698959	0,726564635	0,998209141	G3-G4
[truncated: 27,938 more rows]
